# Supplementary material for: Quantification of Nonproteolytic Clostridium botulinum Spore Loads in Food Materials
Source: Appl Environ Microbiol. 2016 Mar 7;82(6):1675–85. doi: 10.1128/AEM.03630-15 (PMC4784027; doi:10.1128/AEM.03630-15)
Supplement: Supplemental material [file AEM.03630-15_zam999116982sd2.xlsx]

## Sheet: supplementary data file one 29 
R_ref	type	authors	title	name periodical	page
ABRAHAMSSON1971	Journal	Abrahamsson K , Riemann H	Prevalence of Clostridium botulinum in semipreserved meat products	Applied Microbiology	21:543 - 554
ALAHUIKKU1977	Journal	Alahuikku K, Nurmi E, Pajulahti H, Raevuori M	Occurrence of Clostridium botulinum Type E in Finnish Trout Farms and Prevention of Toxin Formation in Fresh-Salted Vacuum-Packed Trout Fillets	Nordisk Veterinaer Medicin	29:386 - 391
BAKER1990A	Journal	Baker DA, Genigeorgis C, Garcia G	Prevalence of clostridium botulinum in seafood and significance of multiple incubation temperatures for determination of its presence and type in fresh retail fish	Journal Of Food Protection	53:668 - 673, 679
BIANCO2008	Journal	Bianco MI, Luquez C, de Jong LIT, Fernandez RA	Presence of Clostridium botulinum spores in Matricaria chamomilla (chamomile) and its relationship with infant botulism	International Journal Of Food Microbiology	121:357 - 360
BOHNEL2008	Journal	Bohnel H, Wagner C, Gessler F	Tonsils - Place of botulinum toxin production: Results of routine laboratory diagnosis in farm animals	Veterinary Microbiology	130:403 - 409
BOTT1964	Book Chapter	Bott TL, Defner JS, Foster EM, McCoy E	Ecology of Clostridium botulinum in the Great Lakes	Botulism: Proceedings of a symposium , eds :	221 - 234
BOTT1966	Journal	Bott TL, Defner JS, McCoy E, Foster EM	Clostridium botulinum type E in fish from the Great Lakes	The Journal of Bacteriology	91:919 - 924
BOTT1967	Book Chapter	Bott TL, Defner JS, Foster EM	Occurrence of clostridium botulinum type E in fish from the Great Lakes with special reference to certain large bays	Botulism 1966 , eds : Ingram M and Roberts TA	21 - 24
BOTT1968	Journal	Bott TL, Johnson J, Foster EM, Sugiyama H	Possible origin of the high incidence of Clostridium botulinum type E in an inland bay (Green Bay of Lake Michigan)	The Journal of Bacteriology	95:1542 - 1547
BRACONNIER2001	Journal	Braconnier A, Broussolle V, Perelle S, Fach P, Nguyen-The C, Carlin F	Screening for Clostridium botulinum type A, B, and E in cooked chilled foods containing vegetables and raw material using polymerase chain reaction and molecular probes	Journal Of Food Protection	64:201 - 207
BRETT2005	Journal	Brett MM, McLauchlin J, Harris A, O'Brien S, Black N, Forsyth RJ, Roberts D, Bolton FJ	A case of infant botulism with a possible link to infant formula milk powder: evidence for the presence of more than one strain of Clostridium botulinum in clinical specimens and food	Journal Of Medical Microbiology	54:769 - 776
BURNS1975	Journal	Burns GF , Williams H	Clostridium botulinum in Scottish Fish Farms and Farmed Trout	Journal Of Hygiene	74:1 - 6
CANN1965	Journal	Cann DC, Wilson BB, Hobbs G, Shewan JM, Johannsen A	The incidence of Clostridium botulinum type E in fish and bottom deposits in the North Sea and off the Coast of Scandinavia	Journal Of Applied Bacteriology	28:426 - 430
CANN1966	Journal	Cann DC, Wilson BB, Shewan JM	Incidence of Clostridium botulinum type E in fish products in the United Kingdom	Nature	211:205 - 206
CANN1975	Journal	Cann DC, Taylor LY, Hobbs G	Incidence of Clostridium botulinum in farmed trout raised in Great Britain.	Journal Of Applied Bacteriology	39:331 - 336
CARLIN2004	Journal	Carlin F, Broussolle V, Perelle S, Litman S, Fach P	Prevalence of Clostridium botulinum in food raw materials used in REPFEDs manufactured in France	International Journal Of Food Microbiology	91:141 - 145
CARROLL1966	Journal	Carroll BJ, Garrett ES, Reese GB, Ward BQ	Presence of clostridium botulinum in the Gulf of Venezuela and the Gulf of Darien	Applied Microbiology	14:837 - 838
CHAPMAN1966	Journal	Chapman HM , Naylor HB	Isolation of Clostridium botulinum type E from Cayuga Lake fish	Applied Microbiology	14:301 - 302
CRAIG1968	Journal	Craig JM, Hayes S, Pilcher KS	Incidence of Clostridium botulinum type E in salmon and other marine fish in the pacific northwest	Applied Microbiology	16:553 - 557
CRISEO1993	Journal	Criseo G, Bolignano MS, De Leo F	Isolation of Clostridium botulinum type B from Sicilian honey samples	Rivista della Societ… Italiana di Scienze dell'Alimentazione	22:175 - 181
DECENTORBI1994	Journal	De Centorbi ONP, Alcaraz LE, Centorbi HJ	Bacteriological analysis and investigation of Clostridium botulinum spores in honey	Revista Argentina de Microbiologia	26:96 - 100
DELMAS1994	Journal	Delmas C, Vidon DJM, Sebald M	Survey of honey for clostridium botulinum spores in eastern france	Food Microbiology	11:515 - 518
DELTORRE2004	Journal	DelTorre M, Stecchini ML, Braconnier A, Peck MW	Prevalence of Clostridium species and behaviour of Clostridium botulinum in gnocchi, a REPFED of italian origin	International Journal Of Food Microbiology	96:115 - 131
DODDS1992	Journal	Dodds KL, Brodsky MH, Warburton DW	A Retail Survey of Smoked Ready To Eat Fish to Determine Their Microbiological Quality	Journal Of Food Protection	55:208 - 210
EKLUND1970	Book Chapter	Eklund MW , Poysky FT	Distribution of Clostridium botulinum on the Pacific Coast of the United States	Toxic Micro-organisms , eds : Herzberg M	304 - 308
FACH2002	Journal	Fach P, Perelle S, Dilasser F, Grout J, Dargaignaratz C, Botella L, Gourreau JM, Carlin F, Popoff MR, Broussolle V	Detection by PCR-enzyme-linked immunosorbent assay of Clostridium botulinum in fish and environmental samples from a coastal area in northern France	Applied And Environmental Microbiology	68:5870 - 5876
FAIN1982	Book Chapter	Fain AR	Clostridium botulinum in fresh fish, incidence and packaging studies	Proceedings of the First National Conference on Seafood Packaging and Shipping , eds : Martin RE	First:359 - 373
FANTASIA1969	Journal	Fantasia LD , Duran A.P.	Incidence of Clostridium botulinum in commercially and laboratory dressed whitefish chubs	Food Technology	23:85? or 793 - 794
FOURNIER2006	Journal	Fournier AT, Gamboa MD, Arias ML	Genes that encode botulism neurotoxins A, B, E and F in Neotropical bee honey identified with the Polymerase Chain Reaction	Revista De Biologia Tropical	54:29 - 34
FRANCIOSA1999	Journal	Franciosa G, Pourshaban M, Gianfranceschi M, Gattuso A, Fenicia L, Ferrini AM, Mannoni V, DeLuca G, Aureli P	Clostridium botulinum spores and toxin in mascarpone cheese and other milk products	Journal Of Food Protection	62:867 - 871
GIBBS1994	Journal	Gibbs PA, Davies AR, Fletcher RS	Incidence and growth of psychrotrophic clostridium botulinum in foods	Food Control	5:5 - 7
GRAIKOSKI1970	Conference Proceeding	Graikoski JT, Bowman EW, Robohm RA, Koch RA	Distribution of Clostridium botulinum in the ecosystem of the Great Lakes.	1st US Jap Conf Toxic Micro Organisms Proc 1970Toxic Micro-organisms , eds :	271 - 277
GREENBERG1966	Journal	Greenberg RA, Tompkin RB, Bladel BO, Kittaka RS, Anellis A	Incidence of mesophilic Clostridium spores in raw pork, beef and chicken in processing plants in the United States and Canada	Applied Microbiology	14:789 - 793
GUILFOYLE1983	Journal	Guilfoyle DE , Yager JF	Survey of infant foods for Clostridium botulinum spores	Journal Of The Association Of Official Analytical Chemists	66:1302 - 1304
HAQ1980	Journal	Haq I , Sakaguchi G	Prevalence of Clostridium botulinum in Fishes from Markets in Osaka	Japanese Journal Of Medical Science & Biology	33:1 - 6
HAQ1981	Journal	Haq I , Suhadi F	Incidence of Clostridium botulinum in coastal and inland areas of west java	Japanese Journal Of Medical Science & Biology	34:231 - 235
HAUSCHILD1973	Journal	Hauschild AHW, Pivnick H, Regier LW	Inability to Detect Spores of Clostridium-Botulinum in Fish Protein Concentrates (Fpc)	Journal of the Fisheries Research Board of Canada	30:1760 - 1762
HAUSCHILD1975	Journal	Hauschild AHW, Pivnick H, Regier LW	Inability to Detect Spores of Clostridium-Botulinum in Fish Protein Concentrates (Fpc)	Journal of the Fisheries Research Board of Canada	30:1760 - 1762
HAUSCHILD1980	Journal	Hauschild AHW , Hilsheimer R	Incidence of Clostridium botulinum in commercial bacon.	Journal Of Food Protection	43:564 - 565
HAUSCHILD1983	Journal	Hauschild AHW , Hilsheimer R	Prevalence of clostridium botulinum in commercial liver sausage	Journal Of Food Protection	46:242 - 244
HAUSCHILD1988	Journal	Hauschild AHW, Hilsheimer R, Weiss KF, Burke RB	Clostridium botulinum in honey, syrups and dry infant cereals	Journal Of Food Protection	51:892 - 894
HAYES1970	Journal	Hayes S, Craig JM, Pilcher KS	Detection of Clostridium botulinum Type E in Smoked Fish Products in Pacific Northwest	Canadian Journal of Microbiology	16:207 - 209
HIELM1996	Journal	Hielm S, Hyytia E, Ridell J, Korkeala H	Detection of Clostridium botulinum in fish and environmental samples using polymerase chain reaction	International Journal Of Food Microbiology	31:357 - 365
HIELM1998	Journal	Hielm S, Bjorkroth J, Hyytia E, Korkeala H	Prevalence of clostridium botulinum in finnish trout farms: pulsed- field gel electrophoresis typing reveals extensive genetic diversity among type e isolates	Applied And Environmental Microbiology	64:4161 - 4167
HOBBS1965	Journal	Hobbs G, Cann DC, Wilson BB, Shewan JM	The incidence of organisms of the genus Clostridium in vacuum packed fish in the United Kingdom	Journal Of Applied Bacteriology	28:265 -
HOUGHTBY1969	Journal	Houghtby GA , Kaysner CA	Incidence of Clostridium botulinum type E in Alaskan salmon	Applied Microbiology	18:950 - 951
HUHTANEN1981	Journal	Huhtanen CN, Knox D, Shimanuki H	Incidence and origin of Clostridium botulinum spores in honey	Journal Of Food Protection	44:812 - 814, 820
HUSS1974	Journal	Huss HH, Pedersen A, Cann DC	The incidence of Clostridium botulinum in Danish trout farms I. Distribution of fish in their environment	Journal of Food Technology	9:445 - 450
HUSS1979	Journal	Huss HH , Pedersen A	Clostridium botulinum in fish	Nordisk Veterinaer Medicin	31:214 - 221
HYYTIA1998	Journal	Hyytia E, Hielm S, Korkeala H	Prevalence of clostridium botulinum type e in finnish fish and fishery products	Epidemiology And Infection	120:245 - 250
HYYTIŽTREES1999B	Journal	Hyyti„-Trees E, Lindstrom M, Schalch B, Stolle A, Korkeala H	Clostridium botulinumType E in Bravarian Fish	Archiv Fur Lebensmittelhygiene	50:79 - 82
INSALATA1967	Journal	Insalata NF, Fredericks GL, Berman JH, Borker E	Clostridium botulinum type E in frozen vacuum-packed fish	Food Technology	21:296 - 298
INSALATA1969	Journal	Insalata NF, Witzeman SJ, Frederic GJ, Sunga FCA	Incidence Study of Spores of Clostridium Botulinum in Convenience Foods	Applied Microbiology	17:542 - 544
INSALATA1970B	Journal	Insalata NF, Witzeman JS, Berman JH	The Problems and Results of An Incidence Study of the Spores of Clostridium botulinum in Frozen Vacuum Pouch-Pack Vegetables	Developments in Industrial Microbiology	11:330 - 334
JOHANNSEN1963	Journal	Johannsen A	Clostridium botulinum in Sweden and the adjacent waters.	Journal Of Applied Bacteriology	26:43 - 47
KAUTTER1974	Journal	Kautter DA	Clostridium botulinum type E in smoked fish	Journal Of Food Science	29:843 - 849
KAUTTER1978	Journal	Kautter DA, Lilly T, Lynt R	Evaluation of Botulism Hazard in Fresh Mushrooms Wrapped in Commercial Polyvinylchloride Film	Journal Of Food Protection	41:120 - 121
KAUTTER1982	Journal	Kautter DA, Lilly T, Solomon HM, Lynt RK	Clostridium botulinum spores in infant foods - a survey	Journal Of Food Protection	45:1028 - 1029
KELLY1970	Journal	Kelly JE, Keene JH, Holtman DF	Clostridium botulinum in Tennessee Valley Authority Lakes	Journal of the Tennessee Academy of Science	45:12 - 18
KUPLULU2006	Journal	Kuplulu O, Goncuoglu M, Ozdemir H, Koluman A	Incidence of Clostridium botulinum spores in honey in Turkey	Food Control	17:222 - 224
LALITHA1990	Journal	Lalitha KV , Iyer KM	Isolation of Clostridium botulinum from Tropical Fish	Letters In Applied Microbiology	11:179 - 181
LALITHA1997	Journal	Lalitha KV , Gopakumar K	Occurrence of Clostridium botulinum in farmed fish and shrimp in India	FAO Fisheries Report	43 - 54
LALITHA2000	Journal	Lalitha KV , Gopakumar K	Distribution and ecology of Clostridium botulinum in fish and aquatic environments of a tropical region	Food Microbiology	17:535 - 541
LALITHA2002	Journal	Lalitha KV , Surendran PK	Occurrence of Clostridium botulinum in fresh and cured fish in retail trade in Cochin (India)	International Journal Of Food Microbiology	72:169 - 174
LILLY1971	Journal	Lilly T, Harmon SM, Kautter DA, Solomon HM, Lynt RK	Improved Medium for Detection of Clostridium botulinum Type E	Journal of Milk and Food Technology	34:492 - &
LILLY1991	Journal	Lilly T, Rhodehamel EJ, Kautter DA, Solomon HM	Clostridium botulinum Spores in Corn Syrup and Other Syrups	Journal Of Food Protection	54:585 - 587
LILLY1996	Journal	Lilly T, Solomon HM, Rhodehamel EJ	Incidence of clostridium botulinum in vegetables packaged under vacuum or modified atmosphere	Journal Of Food Protection	59:59 - 61
LOVELL1969	Journal	Lovell RT , Barkate JA	Incidence and growth of some health-related bacteria in commercial fresh water crayfish,Journal Of Food Science		34:268 -
MERIVIRTA2006	Journal	Merivirta LO, Lindstrom M, Bjokroth KJ, Korkeala HJ	The prevalence of Clostridium botulinum in European river lamprey (Lampetra fluviatilis) in Finland	International Journal Of Food Microbiology	109:234 - 237
MILLER1975	Journal	Miller LG	Observations on Distribution and Ecology of Clostridium botulinum Type E in Alaska	Canadian Journal of Microbiology	21:920 - 926
MONETTO1999	Journal	Monetto AM, Francavilla A, Rondini A, Manca L, Siravegna M, Fernandez R	A study of botulinum spores in honey	Anaerobe	5:185 - 186
MULLER1967	Journal	Mller J	On the occurrence of Clostridium botulinum type C beta in the livers of slaughter animals in Denmark	Bulletin de l'Office International des Epizooties	67:1473 - 1478
NAKANO1990	Journal	Nakano H, Okabe T, Hashimoto H, Sakaguchi G	Incidence of Clostridium botulinum in honey of various origins	Japanese Journal Of Medical Science & Biology	43:183 - 195
NAKANO1991	Journal	Nakano H , Sakaguchi G	An Unusually Heavy Contamination of Honey Products by Clostridium botulinum Type F and Bacillus alvei	Fems Microbiology Letters	79:171 - 178
NAKANO1992	Journal	Nakano H, Yoshikuni Y, Hashimoto H, Sakaguchi G	Detection of Clostridium botulinum in Natural Sweetening	International Journal Of Food Microbiology	16:117 - 121
NEVAS2002	Journal	Nevas M, Hielm S, Lindstrom M, Horn H, Koivulehto K, Korkeala H	High prevalence of Clostridium botulinum types A and B in honey samples detected by polymerase chain reaction	International Journal Of Food Microbiology	72:45 - 52
NEVAS2005	Journal	Nevas M, Lindstrom M, Hautamaki K, Puoskari S, Korkeala H	Prevalence and diversity of Clostridium botulinum types A, B, E and F in honey produced in the Nordic countries	International Journal Of Food Microbiology	105:145 - 151
NEVAS2006	Journal	Nevas M, Lindstrom M, Horman A, Keto-Timonen R, Korkeala H	Contamination routes of Clostridium botulinum in the honey production environment	Environmental Microbiology	8:1085 - 1094
NICKERSON1967	Book Chapter	Nickerson JTR, Goldblith SA, DiGioia G, Bishop WW	The presence of Clostridium botulinum type E in fish and mud taken from the Gulf of Maine.	Botulism 1966 , eds : Ingram M and Roberts TA	25 - 33
NIELSON1967	Book Chapter	Nielson SF , Pedersen HO	Studies on the occurrence and germination of Clostridium botulinum in smoked salmon	Botulism 1966 , eds : Ingram M and Roberts TA	66 - 72
NOTERMANS1989	Journal	Notermans S, Dufrenne J, Gerrits JPG	Natural occurrence of clostridium botulinum on fresh mushrooms (agaricus, bisporus)	Journal Of Food Protection	52:733 - 736
PACE1967	Journal	Pace PJ, Krumbiegel ER, Angelotti R, Wisniewski HJ	Demonstration and isolation of Clostridium botulinum types from whitefish chubs collected at fish smoking plants of the Milwaukee area.	Applied Microbiology	15:877 - 884
PARANJPYE2003	Journal	Paranjpye R, Poysky FT, Peterson ME, Pelroy GA, Eklund MW	Incidence of Clostridium botulinum in whole pollock, fillets, mince and surimi	Journal of Aquatic Food Product Technology	12:5 - 15
PECK2010	Journal	Peck, M.W., J. Plowman, C.F. Aldus, G.M. Wyatt, W. Penaloza Izurieta, S.C. Stringer, and G.C. Barker.	Development and application of a new method for specific and sensitive enumeration of spores of non-proteolytic Clostridium botulinum types B, E, and F in foods and food materials	Appl. Environ. Microbiol.	76:6607-6614
PERRY1948	Journal	Perry H, Townsend CT, Andersen AA, Berry JA	Studies on Clostridium botulinum in frozen pack vegetables	Food Technology	2:180 - 190
PULLELA1998	Journal	Pullela S, Fernandes CF, Flick GJ, Libey GS, Smith SA, Coale CW	Indicative and pathogenic microbiological quality of aquacultured finfish grown in different production systems	Journal Of Food Protection	61:205 - 210
RALL2003	Journal	Rall VL, Bombo AJ, Lopes TF, Carvalho LR, Silva MG	Honey consumption in the state of SÆo Paulo: a risk to human health?	Anaerobe	9:299 - 303
RHODEHAMEL1991	Journal	Rhodehamel EJ, Solomon HM, Lilly T, Kautter DA, Peeler JT	Incidence and Heat Resistance of Clostridium botulinum Type E Spores in Menhaden Surimi	Journal Of Food Science	56:1562 - &
ROBERTS1976	Journal	Roberts TA , Smart JL	The occurence and growth of Clostridium spp. in vacuum-packed bacon with particular reference to Clostridium perfringens (welchii) and Clostridium botulinum	Journal of Food Technology	11:229 - 244
ROBERTS1977	Book Chapter	Roberts TA , Smart JL	The occurence of clostridia, particularly Clostridium botulinum, in bacon and pork	Spore Research 1976 , eds : Barker AN, Wolf J, Ellar DJ, Dring GJ, and Gould GW	911 -
SATORRES1999	Journal	Satorres SE, Alcaraz LE, Fernandez R, De Centorbi ONP	Isolation of Clostridium botulinum in medicinal plants	Anaerobe	5:173 - 175
SOLOMON1986	Journal	Solomon HM , Kautter DA	Growth and Toxin Production by Clostridium botulinum in Sauteed Onions	Journal Of Food Protection	49:618 - 620
SOLOMON1988	Journal	Solomon HM , Kautter DA	Outgrowth and Toxin Production by Clostridium botulinum in Bottled Chopped Garlic	Journal Of Food Protection	51:862 - 865
SOLOMON1990	Journal	Solomon HM, Kautter DA, Lilly T, Rhodehamel EJ	Outgrowth of Clostridium botulinum in Shredded Cabbage at Room-Temperature Under A Modified Atmosphere	Journal Of Food Protection	53:831 - 833, 845
SUGIYAMA1978	Journal	Sugiyama H, Mills DC, Cathykuo LJ	Number of Clostridium botulinum Spores in Honey	Journal Of Food Protection	41:848 - 850
SUHADI1981	Journal	Sugiyama H, Woodburn M, Yang KH, Movroydis C	Production of Botulinum Toxin in Inoculated Pack Studies of Foil-Wrapped Baked Potatoes	Journal Of Food Protection	44:896 - &
TACLINDO1967	Journal	Taclindo C, Midura TF, Nygaard GS, Bodily HL	Examination of prepared foods in plastic packages for Clostridium botulinum	Applied Microbiology	15:426 - 430
TANASUGARN1979	Journal	Tanasugarn L	Clostridium botulinum in the gulf of Thailand	Applied And Environmental Microbiology	37:194 - 197
WARD1967A	Journal	Ward BQ, Carroll BJ, Garrett ES, Reese GB	Survey of the U.S. Gulf Coat for the presence of Clostridium botulinum	Applied Microbiology	15:629 - 636
ZALESKI1978	Journal	Zaleski S, Daczkowska E, Fik A, Jozwiak A	Surveys on the occurrence of Clostridium botulinum in fresh Baltic herrings	Acta Alimentaria Polonica	4:159 - 162
