# Supplementary material for: Quantification of Nonproteolytic Clostridium botulinum Spore Loads in Food Materials
Source: Appl Environ Microbiol. 2016 Mar 7;82(6):1675–85. doi: 10.1128/AEM.03630-15 (PMC4784027; doi:10.1128/AEM.03630-15)
Supplement: Supplemental material [file AEM.03630-15_zam999116982sd3.xlsx]

## Sheet: supplementary data file two 29 
Column name		Column description						Column type
R_ref		Source information						text
F_cat		Categorization scheme for food types						text
F_desc		Description of food item						text
N_test		Number of samples tested						num
N_pos		Number of samples tested positive						num
N_neg		Number of samples tested negative						num
N_others		Number of other toxin types						num
Is_np_p		Are both proteolytic and non-proteolytic strains present?						boolean
N_tot_p		Total number of of samples with proteolytic strains						num
N_p_A		Number of samples with type A proteolytic strains						num
N_p_B		Number of samples with type B proteolytic strains						num
N_p_F		Number of samples with type F proteolytic strains						num
N_tot_np		Total number of of samples with non-proteolytic strains						num
N_np_B		Number of samples with type B non-proteolytic strains						num
N_np_E		Number of samples with type E non-proteolytic strains						num
N_np_F		Number of samples with type F non-proteolytic strains						num
Is_size_est		Is the test size estimated?						boolean
S_size		Sample size in /g						num
S_dil		Dilution factor						num
Q_np		Indicates quality of method for detecting non-proteolytic strains						integer
Is_det_av		Is detection limit available?						boolean
D_lim		Detection limit in /g						num
D_mtd		Detection method						text
Is_tryp		Was the culture trypsinized?						boolean
G_med		Type of growth media used						text
G_atm		Type of atmosphere used for cultivation						text
G_h_T		Temperature of heat treatment, /C						num
G__h_t		Time of heat treatment, /min						num
G_inc_T		Incubation temperature, /C						num
G_inc_t		Incubation time, /day						num
Is_2_G		Was secondary enrichment used?						boolean
G_2_med		Secondary incubation growth media						text
G_2_inc_T		Secondary incubation time, /day						num
G_2_inc_t		Secondary incubation temperature, /C						num
C_orig		Country of origin						text
C_orig_loc		Country of origin at specific location						text
Y_test		Year of test						text
Y_season		Season of test						text
Notes		Additional_notes						text
