# Supplementary material for: Quantification of Nonproteolytic Clostridium botulinum Spore Loads in Food Materials
Source: Appl Environ Microbiol. 2016 Mar 7;82(6):1675–85. doi: 10.1128/AEM.03630-15 (PMC4784027; doi:10.1128/AEM.03630-15)
Supplement: Supplemental material [file AEM.03630-15_zam999116982sd4.xlsx]

## Sheet: supplementary data file three 2
R_ref	F_cat	F_desc	N_test	N_pos	N_neg	N_others	Is_np_p	N_tot_p	N_p_A	N_p_B	N_p_F	N_tot_np	N_np_B	N_np_E	N_np_F	Is_size_est	S_size	S_dil	Q_np	Is_det_av	D_lim	D_mtd	Is_tryp	G_med	G_atm	G_heat_T	G_heat_t	G_inc_T	G_inc_t	Is_2_G	G_2_med	G_2_inc_T	G_2_inc_t	C_orig	C_orig_loc	Y_test	Y_season	Notes
ABRAHAMSSON1971	ME	Bologna, pork	36	0	36	0	no	0	0	0	0	0	0	0	0	no	30	1	3	yes	333	mouse	no	non-standard	see notes	-1	-1	30	4	no	na	-1	-1	USA	California	1970	na	Primary culture using ground beef in media. Lard was used to cover medium. 2 isolates of C. botulinum found
ABRAHAMSSON1971	ME	Cooked ham, pork	100	5	95	0	no	5	5	0	0	0	0	0	0	no	30	1	3	yes	333	mouse	no	non-standard	see notes	-1	-1	30	4	no	na	-1	-1	USA	California	1970	na	Primary culture using ground beef in media. Lard was used to cover medium. 2 isolates of C. botulinum found
ABRAHAMSSON1971	ME	Smoked turkey, poultry	41	1	40	0	yes	1	0	1	0	1	1	0	0	no	30	1	3	yes	333	mouse	no	non-standard	see notes	-1	-1	30	4	no	na	-1	-1	USA	California	1970	na	Primary culture using ground beef in media. Lard was used to cover medium
ABRAHAMSSON1971	ME	Smoked chicken, poultry	50	0	50	0	no	0	0	0	0	0	0	0	0	no	30	1	3	yes	333	mouse	no	non-standard	see notes	-1	-1	30	4	no	na	-1	-1	USA	California	1970	na	Primary culture using ground beef in media. Lard was used to cover medium
ABRAHAMSSON1971	ME	Corned beef	20	0	20	0	no	0	0	0	0	0	0	0	0	no	30	1	3	yes	333	mouse	no	non-standard	see notes	-1	-1	30	4	no	na	-1	-1	USA	California	1970	na	Primary culture using ground beef in media. Lard was used to cover medium
ABRAHAMSSON1971	ME	Smoked beef	30	0	30	0	no	0	0	0	0	0	0	0	0	no	30	1	3	yes	333	mouse	no	non-standard	see notes	-1	-1	30	4	no	na	-1	-1	USA	California	1970	na	Primary culture using ground beef in media. Lard was used to cover medium
ABRAHAMSSON1971	ME	Liver sausage, pork	14	0	14	0	no	0	0	0	0	0	0	0	0	no	30	1	3	yes	333	mouse	no	non-standard	see notes	-1	-1	30	4	no	na	-1	-1	USA	California	1970	na	Primary culture using ground beef in media. Lard was used to cover medium
ABRAHAMSSON1971	ME	Luncheon loaf, pork	33	0	33	0	no	0	0	0	0	0	0	0	0	no	30	1	3	yes	333	mouse	no	non-standard	see notes	-1	-1	30	4	no	na	-1	-1	USA	California	1970	na	Primary culture using ground beef in media. Lard was used to cover medium
ABRAHAMSSON1971	ME	Beef salami	20	0	20	0	no	0	0	0	0	0	0	0	0	no	30	1	3	yes	333	mouse	no	non-standard	see notes	-1	-1	30	4	no	na	-1	-1	USA	California	1970	na	Primary culture using ground beef in media. Lard was used to cover medium
ABRAHAMSSON1971	ME	Smoked pastrami	10	0	10	0	no	0	0	0	0	0	0	0	0	no	30	1	3	yes	333	mouse	no	non-standard	see notes	-1	-1	30	4	no	na	-1	-1	USA	California	1970	na	Primary culture using ground beef in media. Lard was used to cover medium
ABRAHAMSSON1971	ME	Pork sausage	8	0	8	0	no	0	0	0	0	0	0	0	0	no	30	1	3	yes	333	mouse	no	non-standard	see notes	-1	-1	30	4	no	na	-1	-1	USA	California	1970	na	Primary culture using ground beef in media. Lard was used to cover medium
ABRAHAMSSON1971	ME	Beef franks	4	0	4	0	no	0	0	0	0	0	0	0	0	no	30	1	3	yes	333	mouse	no	non-standard	see notes	-1	-1	30	4	no	na	-1	-1	USA	California	1970	na	Primary culture using ground beef in media. Lard was used to cover medium
ABRAHAMSSON1971	ME	Smoked beef loaf	5	0	5	0	no	0	0	0	0	0	0	0	0	no	30	1	3	yes	333	mouse	no	non-standard	see notes	-1	-1	30	4	no	na	-1	-1	USA	California	1970	na	Primary culture using ground beef in media. Lard was used to cover medium
ABRAHAMSSON1971	MX	Ham salad spread, pork	1	0	1	0	no	0	0	0	0	0	0	0	0	no	30	1	3	yes	333	mouse	no	non-standard	see notes	-1	-1	30	4	no	na	-1	-1	USA	California	1970	na	Primary culture using ground beef in media. Lard was used to cover medium
ALAHUIKKU1977	FI	Fresh trout intestines, farm A	30	3	27	0	no	0	0	0	0	3	0	3	0	yes	5	1	4	no	-1	mouse	yes	Robertson's medium	see notes	-1	-1	30	6	no	na	-1	-1	Finland	na	1977	Spring	Trysin activated toxin injected into mice. Farm 1. Samples also collected during autumn. 5 g of centrifuged fish intestine mixed 1:1 w/v saline solution. Incubated anaerobically with no mention of atmosphere used.
ALAHUIKKU1977	FI	Fresh trout, intestines, farm B	26	1	25	0	no	0	0	0	0	1	0	1	0	yes	5	1	4	no	-1	mouse	yes	Robertson's medium	see notes	-1	-1	30	6	no	na	-1	-1	Finland	na	1977	Spring	Trysin activated toxin injected into mice. Farm 2. Samples also collected during autumn. 5 g of centrifuged fish intestine mixed 1:1 w/v saline solution. Incubated anaerobically with no mention of atmosphere used.
BAKER1990A	FI	Butterfish, fillet	5	0	5	0	no	0	0	0	0	0	0	0	0	no	70	1	4	no	-1	mouse	yes	sample	vacuum packed	-1	-1	30	4	no	na	-1	-1	USA	California, coast	1985	Fall, Spring	Samples collected from October 1984 to March 1985. Some VP packages contained TPYG broth. No trypsinisation on toxin
BAKER1990A	FI	Catfish, farm raised	4	3	1	0	yes	3	3	0	1	1	0	0	1	no	70	1	4	no	-1	mouse	yes	sample	vacuum packed	-1	-1	30	4	no	na	-1	-1	USA	California, Modesto	1985	Fall, Spring	Samples collected from October 1984 to March 1985. Some VP packages contained TPYG broth. No trypsinisation on toxin
BAKER1990A	FI	Catfish, farm raised	5	1	4	0	no	1	1	0	0	0	0	0	0	no	70	1	4	no	-1	mouse	yes	sample	vacuum packed	-1	-1	30	4	no	na	-1	-1	USA	Mississippi, Indianola	1985	Fall, Spring	Samples collected from October 1984 to March 1985. Some VP packages contained TPYG broth. No trypsinisation on toxin
BAKER1990A	FI	Halibut	11	3	8	0	no	3	3	0	0	0	0	0	0	no	70	1	4	no	-1	mouse	yes	sample	vacuum packed	-1	-1	30	4	no	na	-1	-1	USA	Pacific coast	1985	Fall, Spring	Samples collected from October 1984 to March 1985. Some VP packages contained TPYG broth. No trypsinisation on toxin
BAKER1990A	FI	King fish	5	0	5	0	no	0	0	0	0	0	0	0	0	no	70	1	4	no	-1	mouse	yes	sample	vacuum packed	-1	-1	30	4	no	na	-1	-1	USA	NA	1985	Fall, Spring	Samples collected from October 1984 to March 1985. Some VP packages contained TPYG broth.
BAKER1990A	FI	Ling cod	5	1	4	0	no	1	1	0	0	0	0	0	0	no	70	1	4	no	-1	mouse	yes	sample	vacuum packed	-1	-1	30	4	no	na	-1	-1	USA	Pacific coast	1985	Fall, Spring	Samples collected from October 1984 to March 1985. Some VP packages contained TPYG broth.
BAKER1990A	FI	Mackerel	5	0	5	0	no	0	0	0	0	0	0	0	0	no	70	1	4	no	-1	mouse	yes	sample	vacuum packed	-1	-1	30	4	no	na	-1	-1	USA	NA	1985	Fall, Spring	Samples collected from October 1984 to March 1985. Some VP packages contained TPYG broth.
BAKER1990A	FI	Ocean perch	7	2	5	0	no	2	2	0	0	0	0	0	0	no	70	1	4	no	-1	mouse	yes	sample	vacuum packed	-1	-1	30	4	no	na	-1	-1	USA	Pacific coast	1985	Fall, Spring	Samples collected from October 1984 to March 1985. Some VP packages contained TPYG broth.
BAKER1990A	SH	Pacific oysters	5	0	5	0	no	0	0	0	0	0	0	0	0	no	70	1	4	no	-1	mouse	yes	sample	vacuum packed	-1	-1	30	4	no	na	-1	-1	USA	Pacific coast	1985	Fall, Spring	Samples collected from October 1984 to March 1985. Some VP packages contained TPYG broth.
BAKER1990A	SH	Prawns	5	0	5	0	no	0	0	0	0	0	0	0	0	no	70	1	4	no	-1	mouse	yes	sample	vacuum packed	-1	-1	30	4	no	na	-1	-1	USA	NA	1985	Fall, Spring	Samples collected from October 1984 to March 1985. Some VP packages contained TPYG broth.
BAKER1990A	FI	Rockfish, G.I tract	10	3	7	0	no	3	3	0	0	0	0	0	0	no	70	1	4	no	-1	mouse	yes	TPGY	vacuum packed	-1	-1	30	4	no	na	-1	-1	USA	California, Davis, distributor	1985	Fall, Spring	Samples collected from October 1984 to March 1985. Some VP packages contained TPYG broth.
BAKER1990A	FI	Rockfish, homogenised muscle from 4 to 9 fish from one lot	6	6	0	0	yes	6	6	0	0	1	0	1	0	no	70	1	4	no	-1	mouse	yes	TPGY	vacuum packed	-1	-1	30	4	no	na	-1	-1	USA	California, Davis, distributor	1985	Fall, Spring	Samples collected from October 1984 to March 1985. Some VP packages contained TPYG broth. , 4x3 MPN
BAKER1990A	FI	Rockfish, fillets	8	0	8	0	no	0	0	0	0	0	0	0	0	no	70	1	4	no	-1	mouse	yes	sample	vacuum packed	-1	-1	30	4	no	na	-1	-1	USA	California, Davis, distributor	1985	Fall, Spring	Samples collected from October 1984 to March 1985. Some VP packages contained TPYG broth. , 4x3 MPN
BAKER1990A	FI	Rex sole	9	2	7	0	Yes	2	1	1	0	1	1	0	0	no	70	1	4	no	-1	mouse	yes	sample	vacuum packed	-1	-1	30	4	no	na	-1	-1	USA	California, coast	1985	Fall, Spring	Samples collected from October 1984 to March 1985. Some VP packages contained TPYG broth. , 4x3 MPN
BAKER1990A	FI	King salmon, gills	18	2	16	0	no	2	2	0	0	0	0	0	0	no	70	1	4	no	-1	mouse	yes	TPGY	vacuum packed	-1	-1	30	4	no	na	-1	-1	USA	California, Nimbus river, hatchery	1985	Fall, Spring	Samples collected from October 1984 to March 1985. Some VP packages contained TPYG broth. , 4x3 MPN
BAKER1990A	FI	King salmon, G.I. tract	8	3	5	0	no	3	3	0	0	0	0	0	0	no	70	1	4	no	-1	mouse	yes	TPGY	vacuum packed	-1	-1	30	4	no	na	-1	-1	USA	California, Nimbus river, hatchery	1985	Fall, Spring	Samples collected from October 1984 to March 1985. Some VP packages contained TPYG broth. , 4x3 MPN
BAKER1990A	FI	King salmon, homogenised muscle from 4 to 9 fish from one lot	3	3	0	0	no	3	3	0	0	0	0	0	0	no	70	1	4	no	-1	mouse	yes	TPGY	vacuum packed	-1	-1	30	4	no	na	-1	-1	USA	California, Nimbus river, hatchery	1985	Fall, Spring	Samples collected from October 1984 to March 1985. Some VP packages contained TPYG broth. , 4x3 MPN
BAKER1990A	FI	King salmon, fillets	14	2	12	0	yes	2	2	1	0	1	1	0	0	no	70	1	4	no	-1	mouse	yes	sample	vacuum packed	-1	-1	30	4	no	na	-1	-1	USA	Alaska	1985	Fall, Spring	Samples collected from October 1984 to March 1985. Some VP packages contained TPYG broth. , 4x3 MPN
BAKER1990A	FI	Sardines	5	2	3	0	yes	1	1	0	0	1	1	0	0	no	70	1	4	no	-1	mouse	yes	sample	vacuum packed	-1	-1	30	4	no	na	-1	-1	Canada	NA	1985	Fall, Spring	Samples collected from October 1984 to March 1985. Some VP packages contained TPYG broth. , 4x3 MPN
BAKER1990A	SH	Scallops	6	1	5	0	no	1	1	0	0	0	0	0	0	no	70	1	4	no	-1	mouse	yes	sample	vacuum packed	-1	-1	30	4	no	na	-1	-1	USA	East coast	1985	Fall, Spring	Samples collected from October 1984 to March 1985. Some VP packages contained TPYG broth. , 4x3 MPN
BAKER1990A	FI	Shark	1	0	1	0	no	0	0	0	0	0	0	0	0	no	70	1	4	no	-1	mouse	yes	sample	vacuum packed	-1	-1	30	4	no	na	-1	-1	USA	NA	1985	Fall, Spring	Samples collected from October 1984 to March 1985. Some VP packages contained TPYG broth. , 4x3 MPN
BAKER1990A	SH	Schrimp	5	0	5	0	no	0	0	0	0	0	0	0	0	no	70	1	4	no	-1	mouse	yes	sample	vacuum packed	-1	-1	30	4	no	na	-1	-1	USA	NA	1985	Fall, Spring	Samples collected from October 1984 to March 1985. Some VP packages contained TPYG broth. , 4x3 MPN
BAKER1990A	FI	Smelt	5	0	5	0	no	0	0	0	0	0	0	0	0	no	70	1	4	no	-1	mouse	yes	sample	vacuum packed	-1	-1	30	4	no	na	-1	-1	USA	NA	1985	Fall, Spring	Samples collected from October 1984 to March 1985. Some VP packages contained TPYG broth. , 4x3 MPN
BAKER1990A	SH	Squid	5	0	5	0	no	0	0	0	0	1	1	0	0	no	70	1	4	no	-1	mouse	yes	sample	vacuum packed	-1	-1	30	4	no	na	-1	-1	USA	NA	1985	Fall, Spring	Samples collected from October 1984 to March 1985. Some VP packages contained TPYG broth. , 4x3 MPN
BAKER1990A	FI	Trout	6	2	4	0	no	2	1	1	0	0	0	0	0	no	70	1	4	no	-1	mouse	yes	sample	vacuum packed	-1	-1	30	4	no	na	-1	-1	USA	NA	1985	Fall, Spring	Samples collected from October 1984 to March 1985. Some VP packages contained TPYG broth. , 4x3 MPN
BAKER1990A	FI	Rockfish, homogenised fish from 2 or more packets	4	3	1	0	yes	1	1	0	0	2	1	1	0	no	100	1	4	no	-1	mouse	yes	sample	vacuum packed	-1	-1	30	3	no	na	-1	-1	USA	West coast	1986	Summer	Samples collected from August 1986 to May 1987. Homogenized fish from two packets. Trypsinisation on toxin, 4x3 MPN
BAKER1990A	FI	Rockfish, homogenised fish from 2 or more packets	4	2	2	0	no	0	0	0	0	2	1	1	0	no	100	1	4	no	-1	mouse	yes	sample	vacuum packed	-1	-1	12	14	no	na	-1	-1	USA	West coast	1986	Summer	Samples collected from August 1986 to May 1987. Homogenized fish from two packets. Trypsinisation on toxin, 4x3 MPN
BAKER1990A	FI	Rockfish, homogenised fish from 2 or more packets	4	1	3	0	no	0	0	0	0	1	1	0	0	no	100	1	4	no	-1	mouse	yes	sample	vacuum packed	-1	-1	8	14	no	na	-1	-1	USA	West coast	1986	Summer	Samples collected from August 1986 to May 1987. Homogenized fish from two packets. Trypsinisation on toxin, 4x3 MPN
BAKER1990A	FI	Rockfish, homogenised fish from 2 or more packets	4	1	3	0	no	0	0	0	0	1	1	1	0	no	100	1	4	no	-1	mouse	yes	sample	vacuum packed	-1	-1	8	28	no	na	-1	-1	USA	West coast	1986	Summer	Samples collected from August 1986 to May 1987. Homogenized fish from two packets. Trypsinisation on toxin, 4x3 MPN
BAKER1990A	FI	Rockfish, homogenised fish from 2 or more packets	3	1	2	0	no	0	0	0	0	1	0	1	0	no	100	1	4	no	-1	mouse	yes	sample	vacuum packed	-1	-1	30	3	no	na	-1	-1	USA	West coast	1986	Fall	Samples collected from August 1986 to May 1987. Homogenized fish from two packets. Trypsinisation on toxin, 4x3 MPN
BAKER1990A	FI	Rockfish, homogenised fish from 2 or more packets	3	1	2	0	no	0	0	0	0	1	0	1	0	no	100	1	4	no	-1	mouse	yes	sample	vacuum packed	-1	-1	12	14	no	na	-1	-1	USA	West coast	1986	Fall	Samples collected from August 1986 to May 1987. Homogenized fish from two packets. Trypsinisation on toxin, 4x3 MPN
BAKER1990A	FI	Rockfish, homogenised fish from 2 or more packets	3	1	2	0	no	0	0	0	0	1	0	1	0	no	100	1	4	no	-1	mouse	yes	sample	vacuum packed	-1	-1	8	14	no	na	-1	-1	USA	West coast	1986	Fall	Samples collected from August 1986 to May 1987. Homogenized fish from two packets. Trypsinisation on toxin, 4x3 MPN
BAKER1990A	FI	Rockfish, homogenised fish from 2 or more packets	3	1	2	0	no	0	0	0	0	1	0	1	0	no	100	1	4	no	-1	mouse	yes	sample	vacuum packed	-1	-1	8	28	no	na	-1	-1	USA	West coast	1986	Fall	Samples collected from August 1986 to May 1987. Homogenized fish from two packets. Trypsinisation on toxin, 4x3 MPN
BAKER1990A	FI	Rockfish, homogenised fish from 2 or more packets	5	5	0	0	Yes	3	3	0	0	3	0	3	0	no	100	1	4	no	-1	mouse	yes	sample	vacuum packed	-1	-1	30	3	no	na	-1	-1	USA	West coast	1987	Winter	Samples collected from August 1986 to May 1987. Homogenized fish from two packets. Trypsinisation on toxin, 4x3 MPN
BAKER1990A	FI	Rockfish, homogenised fish from 2 or more packets	5	3	2	0	no	0	0	0	0	3	0	3	0	no	100	1	4	no	-1	mouse	yes	sample	vacuum packed	-1	-1	12	14	no	na	-1	-1	USA	West coast	1987	Winter	Samples collected from August 1986 to May 1987. Homogenized fish from two packets. Trypsinisation on toxin, 4x3 MPN
BAKER1990A	FI	Rockfish, homogenised fish from 2 or more packets	5	3	2	0	no	0	0	0	0	3	0	3	0	no	100	1	4	no	-1	mouse	yes	sample	vacuum packed	-1	-1	8	14	no	na	-1	-1	USA	West coast	1987	Winter	Samples collected from August 1986 to May 1987. Homogenized fish from two packets. Trypsinisation on toxin, 4x3 MPN
BAKER1990A	FI	Rockfish, homogenised fish from 2 or more packets	5	2	3	0	no	0	0	0	0	2	0	2	0	no	100	1	4	no	-1	mouse	yes	sample	vacuum packed	-1	-1	8	28	no	na	-1	-1	USA	West coast	1987	Winter	Samples collected from August 1986 to May 1987. Homogenized fish from two packets. Trypsinisation on toxin, 4x3 MPN
BAKER1990A	FI	Rockfish, homogenised fish from 2 or more packets	1	1	0	0	no	1	0	1	0	0	0	0	0	no	100	1	4	no	-1	mouse	yes	sample	vacuum packed	-1	-1	30	3	no	na	-1	-1	USA	West coast	1987	Spring	Samples collected from August 1986 to May 1987. Homogenized fish from two packets. Trypsinisation on toxin, 4x3 MPN
BAKER1990A	FI	Rockfish, homogenised fish from 2 or more packets	1	1	0	0	no	0	0	0	0	1	1	0	0	no	100	1	4	no	-1	mouse	yes	sample	vacuum packed	-1	-1	12	14	no	na	-1	-1	USA	West coast	1987	Spring	Samples collected from August 1986 to May 1987. Homogenized fish from two packets. Trypsinisation on toxin, 4x3 MPN
BAKER1990A	FI	Rockfish, homogenised fish from 2 or more packets	1	0	1	0	no	0	0	0	0	0	0	0	0	no	100	1	4	no	-1	mouse	yes	sample	vacuum packed	-1	-1	8	14	no	na	-1	-1	USA	West coast	1987	Spring	Samples collected from August 1986 to May 1987. Homogenized fish from two packets. Trypsinisation on toxin, 4x3 MPN
BAKER1990A	FI	Rockfish, homogenised fish from 2 or more packets	1	1	0	0	no	0	0	0	0	1	1	0	0	no	100	1	4	no	-1	mouse	yes	sample	vacuum packed	-1	-1	8	28	no	na	-1	-1	USA	West coast	1987	Spring	Samples collected from August 1986 to May 1987. Homogenized fish from two packets. Trypsinisation on toxin, 4x3 MPN
BAKER1990A	FI	Salmon, homogenised fish from 2 or more packets	4	3	1	0	yes	2	2	0	0	1	0	1	0	no	100	1	4	no	-1	mouse	yes	sample	vacuum packed	-1	-1	30	3	no	na	-1	-1	USA	West coast	1986	Summer	Samples collected from August 1986 to May 1987. Homogenized fish from two packets. Trypsinisation on toxin, 4x3 MPN
BAKER1990A	FI	Salmon, homogenised fish from 2 or more packets	4	1	3	0	no	0	0	0	0	1	0	1	0	no	100	1	4	no	-1	mouse	yes	sample	vacuum packed	-1	-1	12	14	no	na	-1	-1	USA	West coast	1986	Summer	Samples collected from August 1986 to May 1987. Homogenized fish from two packets. Trypsinisation on toxin, 4x3 MPN
BAKER1990A	FI	Salmon, homogenised fish from 2 or more packets	4	0	4	0	no	0	0	0	0	0	0	0	0	no	100	1	4	no	-1	mouse	yes	sample	vacuum packed	-1	-1	8	14	no	na	-1	-1	USA	West coast	1986	Summer	Samples collected from August 1986 to May 1987. Homogenized fish from two packets. Trypsinisation on toxin, 4x3 MPN
BAKER1990A	FI	Salmon, homogenised fish from 2 or more packets	4	1	3	0	no	0	0	0	0	1	0	1	0	no	100	1	4	no	-1	mouse	yes	sample	vacuum packed	-1	-1	8	28	no	na	-1	-1	USA	West coast	1986	Summer	Samples collected from August 1986 to May 1987. Homogenized fish from two packets. Trypsinisation on toxin, 4x3 MPN
BAKER1990A	FI	Salmon, homogenised fish from 2 or more packets	3	1	2	0	no	1	1	0	0	0	0	0	0	no	100	1	4	no	-1	mouse	yes	sample	vacuum packed	-1	-1	30	3	no	na	-1	-1	USA	West coast	1986	Fall	Samples collected from August 1986 to May 1987. Homogenized fish from two packets. Trypsinisation on toxin, 4x3 MPN
BAKER1990A	FI	Salmon, homogenised fish from 2 or more packets	3	0	3	0	no	0	0	0	0	0	0	0	0	no	100	1	4	no	-1	mouse	yes	sample	vacuum packed	-1	-1	12	14	no	na	-1	-1	USA	West coast	1986	Fall	Samples collected from August 1986 to May 1987. Homogenized fish from two packets. Trypsinisation on toxin, 4x3 MPN
BAKER1990A	FI	Salmon, homogenised fish from 2 or more packets	3	0	3	0	no	0	0	0	0	0	0	0	0	no	100	1	4	no	-1	mouse	yes	sample	vacuum packed	-1	-1	8	14	no	na	-1	-1	USA	West coast	1986	Fall	Samples collected from August 1986 to May 1987. Homogenized fish from two packets. Trypsinisation on toxin, 4x3 MPN
BAKER1990A	FI	Salmon, homogenised fish from 2 or more packets	3	0	3	0	no	0	0	0	0	0	0	0	0	no	100	1	4	no	-1	mouse	yes	sample	vacuum packed	-1	-1	8	28	no	na	-1	-1	USA	West coast	1986	Fall	Samples collected from August 1986 to May 1987. Homogenized fish from two packets. Trypsinisation on toxin, 4x3 MPN
BAKER1990A	FI	Salmon, homogenised fish from 2 or more packets	3	2	1	0	yes	1	1	0	0	2	0	2	0	no	100	1	4	no	-1	mouse	yes	sample	vacuum packed	-1	-1	30	3	no	na	-1	-1	USA	West coast	1987	Winter	Samples collected from August 1986 to May 1987. Homogenized fish from two packets. Trypsinisation on toxin, 4x3 MPN
BAKER1990A	FI	Salmon, homogenised fish from 2 or more packets	3	0	3	0	no	0	0	0	0	0	0	0	0	no	100	1	4	no	-1	mouse	yes	sample	vacuum packed	-1	-1	12	14	no	na	-1	-1	USA	West coast	1987	Winter	Samples collected from August 1986 to May 1987. Homogenized fish from two packets. Trypsinisation on toxin, 4x3 MPN
BAKER1990A	FI	Salmon, homogenised fish from 2 or more packets	3	0	3	0	no	0	0	0	0	0	0	0	0	no	100	1	4	no	-1	mouse	yes	sample	vacuum packed	-1	-1	8	14	no	na	-1	-1	USA	West coast	1987	Winter	Samples collected from August 1986 to May 1987. Homogenized fish from two packets. Trypsinisation on toxin, 4x3 MPN
BAKER1990A	FI	Salmon, homogenised fish from 2 or more packets	3	0	3	0	no	0	0	0	0	0	0	0	0	no	100	1	4	no	-1	mouse	yes	sample	vacuum packed	-1	-1	8	28	no	na	-1	-1	USA	West coast	1987	Winter	Samples collected from August 1986 to May 1987. Homogenized fish from two packets. Trypsinisation on toxin, 4x3 MPN
BAKER1990A	FI	Salmon, homogenised fish from 2 or more packets	1	1	0	0	no	1	1	0	0	0	0	0	0	no	100	1	4	no	-1	mouse	yes	sample	vacuum packed	-1	-1	30	3	no	na	-1	-1	USA	West coast	1987	Spring	Samples collected from August 1986 to May 1987. Homogenized fish from two packets. Trypsinisation on toxin, 4x3 MPN
BAKER1990A	FI	Salmon, homogenised fish from 2 or more packets	1	0	1	0	no	0	0	0	0	0	0	0	0	no	100	1	4	no	-1	mouse	yes	sample	vacuum packed	-1	-1	12	14	no	na	-1	-1	USA	West coast	1987	Spring	Samples collected from August 1986 to May 1987. Homogenized fish from two packets. Trypsinisation on toxin, 4x3 MPN
BAKER1990A	FI	Salmon, homogenised fish from 2 or more packets	1	0	1	0	no	0	0	0	0	0	0	0	0	no	100	1	4	no	-1	mouse	yes	sample	vacuum packed	-1	-1	8	14	no	na	-1	-1	USA	West coast	1987	Spring	Samples collected from August 1986 to May 1987. Homogenized fish from two packets. Trypsinisation on toxin, 4x3 MPN
BAKER1990A	FI	Salmon, homogenised fish from 2 or more packets	1	0	1	0	no	0	0	0	0	0	0	0	0	no	100	1	4	no	-1	mouse	yes	sample	vacuum packed	-1	-1	8	28	no	na	-1	-1	USA	West coast	1987	Spring	Samples collected from August 1986 to May 1987. Homogenized fish from two packets. Trypsinisation on toxin, 4x3 MPN
BAKER1990A	FI	Butterfish, homogenised fish from 2 or more packets	2	0	2	0	no	0	0	0	0	0	0	0	0	no	100	1	4	no	-1	mouse	yes	sample	vacuum packed	-1	-1	30	3	no	na	-1	-1	USA	West coast	1986	Summer	Samples collected from August 1986 to May 1987. Homogenized fish from two packets. Trypsinisation on toxin, 4x3 MPN
BAKER1990A	FI	Butterfish, homogenised fish from 2 or more packets	2	0	2	0	no	0	0	0	0	0	0	0	0	no	100	1	4	no	-1	mouse	yes	sample	vacuum packed	-1	-1	12	14	no	na	-1	-1	USA	West coast	1986	Summer	Samples collected from August 1986 to May 1987. Homogenized fish from two packets. Trypsinisation on toxin, 4x3 MPN
BAKER1990A	FI	Butterfish, homogenised fish from 2 or more packets	2	0	2	0	no	0	0	0	0	0	0	0	0	no	100	1	4	no	-1	mouse	yes	sample	vacuum packed	-1	-1	8	14	no	na	-1	-1	USA	West coast	1986	Summer	Samples collected from August 1986 to May 1987. Homogenized fish from two packets. Trypsinisation on toxin, 4x3 MPN
BAKER1990A	FI	Butterfish, homogenised fish from 2 or more packets	2	0	2	0	no	0	0	0	0	0	0	0	0	no	100	1	4	no	-1	mouse	yes	sample	vacuum packed	-1	-1	8	28	no	na	-1	-1	USA	West coast	1986	Summer	Samples collected from August 1986 to May 1987. Homogenized fish from two packets. Trypsinisation on toxin, 4x3 MPN
BAKER1990A	FI	Butterfish, homogenised fish from 2 or more packets	3	2	1	0	yes	1	1	0	0	1	1	0	0	no	100	1	4	no	-1	mouse	yes	sample	vacuum packed	-1	-1	30	3	no	na	-1	-1	USA	West coast	1986	Fall	Samples collected from August 1986 to May 1987. Homogenized fish from two packets. Trypsinisation on toxin, 4x3 MPN
BAKER1990A	FI	Butterfish, homogenised fish from 2 or more packets	3	1	2	0	no	0	0	0	0	1	1	0	0	no	100	1	4	no	-1	mouse	yes	sample	vacuum packed	-1	-1	12	14	no	na	-1	-1	USA	West coast	1986	Fall	Samples collected from August 1986 to May 1987. Homogenized fish from two packets. Trypsinisation on toxin, 4x3 MPN
BAKER1990A	FI	Butterfish, homogenised fish from 2 or more packets	3	1	2	0	no	0	0	0	0	1	1	0	0	no	100	1	4	no	-1	mouse	yes	sample	vacuum packed	-1	-1	8	14	no	na	-1	-1	USA	West coast	1986	Fall	Samples collected from August 1986 to May 1987. Homogenized fish from two packets. Trypsinisation on toxin, 4x3 MPN
BAKER1990A	FI	Butterfish, homogenised fish from 2 or more packets	3	1	2	0	no	0	0	0	0	1	1	0	0	no	100	1	4	no	-1	mouse	yes	sample	vacuum packed	-1	-1	8	28	no	na	-1	-1	USA	West coast	1986	Fall	Samples collected from August 1986 to May 1987. Homogenized fish from two packets. Trypsinisation on toxin, 4x3 MPN
BAKER1990A	FI	Butterfish, homogenised fish from 2 or more packets	3	3	0	0	yes	2	2	0	0	1	0	1	0	no	100	1	4	no	-1	mouse	yes	sample	vacuum packed	-1	-1	30	3	no	na	-1	-1	USA	West coast	1987	Winter	Samples collected from August 1986 to May 1987. Homogenized fish from two packets. Trypsinisation on toxin, 4x3 MPN
BAKER1990A	FI	Butterfish, homogenised fish from 2 or more packets	3	0	3	0	no	0	0	0	0	0	0	0	0	no	100	1	4	no	-1	mouse	yes	sample	vacuum packed	-1	-1	12	14	no	na	-1	-1	USA	West coast	1987	Winter	Samples collected from August 1986 to May 1987. Homogenized fish from two packets. Trypsinisation on toxin, 4x3 MPN
BAKER1990A	FI	Butterfish, homogenised fish from 2 or more packets	3	0	3	0	no	0	0	0	0	0	0	0	0	no	100	1	4	no	-1	mouse	yes	sample	vacuum packed	-1	-1	8	14	no	na	-1	-1	USA	West coast	1987	Winter	Samples collected from August 1986 to May 1987. Homogenized fish from two packets. Trypsinisation on toxin, 4x3 MPN
BAKER1990A	FI	Butterfish, homogenised fish from 2 or more packets	3	1	2	0	no	0	0	0	0	1	0	1	0	no	100	1	4	no	-1	mouse	yes	sample	vacuum packed	-1	-1	8	28	no	na	-1	-1	USA	West coast	1987	Winter	Samples collected from August 1986 to May 1987. Homogenized fish from two packets. Trypsinisation on toxin, 4x3 MPN
BAKER1990A	FI	Butterfish, homogenised fish from 2 or more packets	1	1	0	0	no	1	1	0	0	0	0	0	0	no	100	1	4	no	-1	mouse	yes	sample	vacuum packed	-1	-1	30	3	no	na	-1	-1	USA	West coast	1987	Spring	Samples collected from August 1986 to May 1987. Homogenized fish from two packets. Trypsinisation on toxin, 4x3 MPN
BAKER1990A	FI	Butterfish, homogenised fish from 2 or more packets	1	0	1	0	no	0	0	0	0	0	0	0	0	no	100	1	4	no	-1	mouse	yes	sample	vacuum packed	-1	-1	12	14	no	na	-1	-1	USA	West coast	1987	Spring	Samples collected from August 1986 to May 1987. Homogenized fish from two packets. Trypsinisation on toxin, 4x3 MPN
BAKER1990A	FI	Butterfish, homogenised fish from 2 or more packets	1	0	1	0	no	0	0	0	0	0	0	0	0	no	100	1	4	no	-1	mouse	yes	sample	vacuum packed	-1	-1	8	14	no	na	-1	-1	USA	West coast	1987	Spring	Samples collected from August 1986 to May 1987. Homogenized fish from two packets. Trypsinisation on toxin, 4x3 MPN
BAKER1990A	FI	Butterfish, homogenised fish from 2 or more packets	1	0	1	0	no	0	0	0	0	0	0	0	0	no	100	1	4	no	-1	mouse	yes	sample	vacuum packed	-1	-1	8	28	no	na	-1	-1	USA	West coast	1987	Spring	Samples collected from August 1986 to May 1987. Homogenized fish from two packets. Trypsinisation on toxin, 4x3 MPN
BAKER1990A	FI	Sole, homogenised fish from 2 or more packets	2	2	0	0	no	2	2	0	0	0	0	0	0	no	100	1	4	no	-1	mouse	yes	sample	vacuum packed	-1	-1	30	3	no	na	-1	-1	USA	West coast	1986	Fall	Samples collected from August 1986 to May 1987. Homogenized fish from two packets. Trypsinisation on toxin, 4x3 MPN
BAKER1990A	FI	Sole, homogenised fish from 2 or more packets	2	0	2	0	no	0	0	0	0	0	0	0	0	no	100	1	4	no	-1	mouse	yes	sample	vacuum packed	-1	-1	12	14	no	na	-1	-1	USA	West coast	1986	Fall	Samples collected from August 1986 to May 1987. Homogenized fish from two packets. Trypsinisation on toxin, 4x3 MPN
BAKER1990A	FI	Sole, homogenised fish from 2 or more packets	2	0	2	0	no	0	0	0	0	0	0	0	0	no	100	1	4	no	-1	mouse	yes	sample	vacuum packed	-1	-1	8	14	no	na	-1	-1	USA	West coast	1986	Fall	Samples collected from August 1986 to May 1987. Homogenized fish from two packets. Trypsinisation on toxin, 4x3 MPN
BAKER1990A	FI	Sole, homogenised fish from 2 or more packets	2	1	1	0	no	0	0	0	0	1	0	1	0	no	100	1	4	no	-1	mouse	yes	sample	vacuum packed	-1	-1	8	28	no	na	-1	-1	USA	West coast	1986	Fall	Samples collected from August 1986 to May 1987. Homogenized fish from two packets. Trypsinisation on toxin, 4x3 MPN
BAKER1990A	FI	Sole, homogenised fish from 2 or more packets	4	3	1	0	yes	2	2	0	0	1	0	0	1	no	100	1	4	no	-1	mouse	yes	sample	vacuum packed	-1	-1	30	3	no	na	-1	-1	USA	West coast	1987	Winter	Samples collected from August 1986 to May 1987. Homogenized fish from two packets. Trypsinisation on toxin, 4x3 MPN
BAKER1990A	FI	Sole, homogenised fish from 2 or more packets	4	0	4	0	no	0	0	0	0	0	0	0	0	no	100	1	4	no	-1	mouse	yes	sample	vacuum packed	-1	-1	12	14	no	na	-1	-1	USA	West coast	1987	Winter	Samples collected from August 1986 to May 1987. Homogenized fish from two packets. Trypsinisation on toxin, 4x3 MPN
BAKER1990A	FI	Sole, homogenised fish from 2 or more packets	4	0	4	0	no	0	0	0	0	0	0	0	0	no	100	1	4	no	-1	mouse	yes	sample	vacuum packed	-1	-1	8	14	no	na	-1	-1	USA	West coast	1987	Winter	Samples collected from August 1986 to May 1987. Homogenized fish from two packets. Trypsinisation on toxin, 4x3 MPN
BAKER1990A	FI	Sole, homogenised fish from 2 or more packets	4	1	3	0	no	0	0	0	0	1	0	1	0	no	100	1	4	no	-1	mouse	yes	sample	vacuum packed	-1	-1	8	28	no	na	-1	-1	USA	West coast	1987	Winter	Samples collected from August 1986 to May 1987. Homogenized fish from two packets. Trypsinisation on toxin, 4x3 MPN
BAKER1990A	FI	Sole, homogenised fish from 2 or more packets	1	0	1	0	no	0	0	0	0	0	0	0	0	no	100	1	4	no	-1	mouse	yes	sample	vacuum packed	-1	-1	30	3	no	na	-1	-1	USA	West coast	1987	Spring	Samples collected from August 1986 to May 1987. Homogenized fish from two packets. Trypsinisation on toxin, 4x3 MPN
BAKER1990A	FI	Sole, homogenised fish from 2 or more packets	1	0	1	0	no	0	0	0	0	0	0	0	0	no	100	1	4	no	-1	mouse	yes	sample	vacuum packed	-1	-1	12	14	no	na	-1	-1	USA	West coast	1987	Spring	Samples collected from August 1986 to May 1987. Homogenized fish from two packets. Trypsinisation on toxin, 4x3 MPN
BAKER1990A	FI	Sole, homogenised fish from 2 or more packets	1	0	1	0	no	0	0	0	0	0	0	0	0	no	100	1	4	no	-1	mouse	yes	sample	vacuum packed	-1	-1	8	14	no	na	-1	-1	USA	West coast	1987	Spring	Samples collected from August 1986 to May 1987. Homogenized fish from two packets. Trypsinisation on toxin, 4x3 MPN
BAKER1990A	FI	Sole, homogenised fish from 2 or more packets	1	0	1	0	no	0	0	0	0	0	0	0	0	no	100	1	4	no	-1	mouse	yes	sample	vacuum packed	-1	-1	8	28	no	na	-1	-1	USA	West coast	1987	Spring	Samples collected from August 1986 to May 1987. Homogenized fish from two packets. Trypsinisation on toxin, 4x3 MPN
BAKER1990A	FI	Shark, homogenised fish from 2 or more packets	2	1	1	0	no	0	0	0	0	1	1	0	0	no	100	1	4	no	-1	mouse	yes	sample	vacuum packed	-1	-1	8	28	no	na	-1	-1	USA	West coast	1987	Spring	Samples collected from August 1986 to May 1987. Homogenized fish from two packets. Trypsinisation on toxin, 4x3 MPN
BAKER1990A	FI	Shark, homogenised fish from 2 or more packets	2	0	2	0	no	0	0	0	0	0	0	0	0	no	100	1	4	no	-1	mouse	yes	sample	vacuum packed	-1	-1	8	28	no	na	-1	-1	USA	West coast	1987	Spring	Samples collected from August 1986 to May 1987. Homogenized fish from two packets. Trypsinisation on toxin, 4x3 MPN
BAKER1990A	FI	Shark, homogenised fish from 2 or more packets	2	1	1	0	yes	1	0	0	0	1	1	0	0	no	100	1	4	no	-1	mouse	yes	sample	vacuum packed	-1	-1	8	28	no	na	-1	-1	USA	West coast	1987	Spring	Samples collected from August 1986 to May 1987. Homogenized fish from two packets. Trypsinisation on toxin, 4x3 MPN
BAKER1990A	FI	Shark, homogenised fish from 2 or more packets	2	0	2	0	no	0	0	0	0	0	0	0	0	no	100	1	4	no	-1	mouse	yes	sample	vacuum packed	-1	-1	8	28	no	na	-1	-1	USA	West coast	1987	Spring	Samples collected from August 1986 to May 1987. Homogenized fish from two packets. Trypsinisation on toxin, 4x3 MPN
BAKER1990A	FI	Pearch, homogenised fish from 2 or more packets	1	1	0	0	yes	1	1	0	0	1	0	1	0	no	100	1	4	no	-1	mouse	yes	sample	vacuum packed	-1	-1	30	3	no	na	-1	-1	USA	West coast	1987	Spring	Samples collected from August 1986 to May 1987. Homogenized fish from two packets. Trypsinisation on toxin, 4x3 MPN
BAKER1990A	FI	Pearch, homogenised fish from 2 or more packets	1	1	0	0	no	0	0	0	0	1	0	1	0	no	100	1	4	no	-1	mouse	yes	sample	vacuum packed	-1	-1	12	14	no	na	-1	-1	USA	West coast	1987	Spring	Samples collected from August 1986 to May 1987. Homogenized fish from two packets. Trypsinisation on toxin, 4x3 MPN
BAKER1990A	FI	Pearch, homogenised fish from 2 or more packets	1	1	0	0	no	0	0	0	0	1	0	1	0	no	100	1	4	no	-1	mouse	yes	sample	vacuum packed	-1	-1	8	14	no	na	-1	-1	USA	West coast	1987	Spring	Samples collected from August 1986 to May 1987. Homogenized fish from two packets. Trypsinisation on toxin, 4x3 MPN
BAKER1990A	FI	Pearch, homogenised fish from 2 or more packets	1	1	0	0	no	0	0	0	0	1	0	1	0	no	100	1	4	no	-1	mouse	yes	sample	vacuum packed	-1	-1	8	28	no	na	-1	-1	USA	West coast	1987	Spring	Samples collected from August 1986 to May 1987. Homogenized fish from two packets. Trypsinisation on toxin, 4x3 MPN
BAKER1990A	FI	Herring, homogenised fish from 2 or more packets	1	1	0	0	no	0	0	0	0	1	0	1	0	no	100	1	4	no	-1	mouse	yes	sample	vacuum packed	-1	-1	30	3	no	na	-1	-1	USA	West coast	1987	Spring	Samples collected from August 1986 to May 1987. Homogenized fish from two packets. Trypsinisation on toxin, 4x3 MPN
BAKER1990A	FI	Herring, homogenised fish from 2 or more packets	1	1	0	0	no	0	0	0	0	1	0	1	0	no	100	1	4	no	-1	mouse	yes	sample	vacuum packed	-1	-1	12	14	no	na	-1	-1	USA	West coast	1987	Spring	Samples collected from August 1986 to May 1987. Homogenized fish from two packets. Trypsinisation on toxin, 4x3 MPN
BAKER1990A	FI	Herring, homogenised fish from 2 or more packets	1	1	0	0	no	0	0	0	0	1	0	1	0	no	100	1	4	no	-1	mouse	yes	sample	vacuum packed	-1	-1	8	14	no	na	-1	-1	USA	West coast	1987	Spring	Samples collected from August 1986 to May 1987. Homogenized fish from two packets. Trypsinisation on toxin, 4x3 MPN
BAKER1990A	FI	Herring, homogenised fish from 2 or more packets	1	1	0	0	no	0	0	0	0	1	0	1	0	no	100	1	4	no	-1	mouse	yes	sample	vacuum packed	-1	-1	8	28	no	na	-1	-1	USA	West coast	1987	Spring	Samples collected from August 1986 to May 1987. Homogenized fish from two packets. Trypsinisation on toxin, 4x3 MPN
BAKER1990A	FI	Halibut, homogenised fish from 2 or more packets	1	1	0	0	no	1	0	1	0	0	0	0	0	no	100	1	4	no	-1	mouse	yes	sample	vacuum packed	-1	-1	30	3	no	na	-1	-1	USA	West coast	1987	Spring	Samples collected from August 1986 to May 1987. Homogenized fish from two packets. Trypsinisation on toxin, 4x3 MPN
BAKER1990A	FI	Halibut, homogenised fish from 2 or more packets	1	0	1	0	no	0	0	0	0	0	0	0	0	no	100	1	4	no	-1	mouse	yes	sample	vacuum packed	-1	-1	12	14	no	na	-1	-1	USA	West coast	1987	Spring	Samples collected from August 1986 to May 1987. Homogenized fish from two packets. Trypsinisation on toxin, 4x3 MPN
BAKER1990A	FI	Halibut, homogenised fish from 2 or more packets	1	0	1	0	no	0	0	0	0	0	0	0	0	no	100	1	4	no	-1	mouse	yes	sample	vacuum packed	-1	-1	8	14	no	na	-1	-1	USA	West coast	1987	Spring	Samples collected from August 1986 to May 1987. Homogenized fish from two packets. Trypsinisation on toxin, 4x3 MPN
BAKER1990A	FI	Halibut, homogenised fish from 2 or more packets	1	1	0	0	no	0	0	0	0	1	0	1	0	no	100	1	4	no	-1	mouse	yes	sample	vacuum packed	-1	-1	8	28	no	na	-1	-1	USA	West coast	1987	Spring	Samples collected from August 1986 to May 1987. Homogenized fish from two packets. Trypsinisation on toxin, 4x3 MPN
BAKER1990A	FI	Swordfish, homogenised fish from 2 or more packets	1	0	1	0	no	0	0	0	0	0	0	0	0	no	100	1	4	no	-1	mouse	yes	sample	vacuum packed	-1	-1	30	3	no	na	-1	-1	USA	Pacific coast	1986	Spring	Samples collected from August 1986 to May 1987. Homogenized fish from two packets. Trypsinisation on toxin, 4x3 MPN
BAKER1990A	FI	Swordfish, homogenised fish from 2 or more packets	1	0	1	0	no	0	0	0	0	0	0	0	0	no	100	1	4	no	-1	mouse	yes	sample	vacuum packed	-1	-1	12	14	no	na	-1	-1	USA	Pacific coast	1986	Spring	Samples collected from August 1986 to May 1987. Homogenized fish from two packets. Trypsinisation on toxin, 4x3 MPN
BAKER1990A	FI	Swordfish, homogenised fish from 2 or more packets	1	0	1	0	no	0	0	0	0	0	0	0	0	no	100	1	4	no	-1	mouse	yes	sample	vacuum packed	-1	-1	8	14	no	na	-1	-1	USA	Pacific coast	1986	Spring	Samples collected from August 1986 to May 1987. Homogenized fish from two packets. Trypsinisation on toxin, 4x3 MPN
BAKER1990A	FI	Swordfish, homogenised fish from 2 or more packets	1	0	1	0	no	0	0	0	0	0	0	0	0	no	100	1	4	no	-1	mouse	yes	sample	vacuum packed	-1	-1	8	28	no	na	-1	-1	USA	Pacific coast	1986	Spring	Samples collected from August 1986 to May 1987. Homogenized fish from two packets. Trypsinisation on toxin, 4x3 MPN
BAKER1990A	FI	Mahi Mahi, homogenised fish from 2 or more packets	1	0	1	0	no	0	0	0	0	0	0	0	0	no	100	1	4	no	-1	mouse	yes	sample	vacuum packed	-1	-1	30	3	no	na	-1	-1	USA	Pacific coast	1986	Spring	Samples collected from August 1986 to May 1987. Homogenized fish from two packets. Trypsinisation on toxin, 4x3 MPN
BAKER1990A	FI	Mahi Mahi, homogenised fish from 2 or more packets	1	0	1	0	no	0	0	0	0	0	0	0	0	no	100	1	4	no	-1	mouse	yes	sample	vacuum packed	-1	-1	12	14	no	na	-1	-1	USA	Pacific coast	1986	Spring	Samples collected from August 1986 to May 1987. Homogenized fish from two packets. Trypsinisation on toxin, 4x3 MPN
BAKER1990A	FI	Mahi Mahi, homogenised fish from 2 or more packets	1	0	1	0	no	0	0	0	0	0	0	0	0	no	100	1	4	no	-1	mouse	yes	sample	vacuum packed	-1	-1	8	14	no	na	-1	-1	USA	Pacific coast	1986	Spring	Samples collected from August 1986 to May 1987. Homogenized fish from two packets. Trypsinisation on toxin, 4x3 MPN
BAKER1990A	FI	Mahi Mahi, homogenised fish from 2 or more packets	1	0	1	0	no	0	0	0	0	0	0	0	0	no	100	1	4	no	-1	mouse	yes	sample	vacuum packed	-1	-1	8	28	no	na	-1	-1	USA	Pacific coast	1986	Spring	Samples collected from August 1986 to May 1987. Homogenized fish from two packets. Trypsinisation on toxin, 4x3 MPN
BAKER1990A	FI	Catfish, homogenised fish from 2 or more packets	1	0	1	0	no	0	0	0	0	0	0	0	0	no	100	1	4	no	-1	mouse	yes	sample	vacuum packed	-1	-1	30	3	no	na	-1	-1	USA	Louisiana, Farmed fish	1986	Spring	Samples collected from August 1986 to May 1987. Homogenized fish from two packets. Trypsinisation on toxin, 4x3 MPN
BAKER1990A	FI	Catfish, homogenised fish from 2 or more packets	1	0	1	0	no	0	0	0	0	0	0	0	0	no	100	1	4	no	-1	mouse	yes	sample	vacuum packed	-1	-1	12	14	no	na	-1	-1	USA	Louisiana, Farmed fish	1986	Spring	Samples collected from August 1986 to May 1987. Homogenized fish from two packets. Trypsinisation on toxin, 4x3 MPN
BAKER1990A	FI	Catfish, homogenised fish from 2 or more packets	1	0	1	0	no	0	0	0	0	0	0	0	0	no	100	1	4	no	-1	mouse	yes	sample	vacuum packed	-1	-1	8	14	no	na	-1	-1	USA	Louisiana, Farmed fish	1986	Spring	Samples collected from August 1986 to May 1987. Homogenized fish from two packets. Trypsinisation on toxin, 4x3 MPN
BAKER1990A	FI	Catfish, homogenised fish from 2 or more packets	1	0	1	0	no	0	0	0	0	0	0	0	0	no	100	1	4	no	-1	mouse	yes	sample	vacuum packed	-1	-1	8	28	no	na	-1	-1	USA	Louisiana, Farmed fish	1986	Spring	Samples collected from August 1986 to May 1987. Homogenized fish from two packets. Trypsinisation on toxin, 4x3 MPN
BAKER1990A	FI	Trout, homogenised fish from 2 or more packets	3	1	2	0	no	1	1	0	0	0	0	0	0	no	100	1	4	no	-1	mouse	yes	sample	vacuum packed	-1	-1	30	3	no	na	-1	-1	USA	Louisiana, Farmed fish	1986	Spring	Samples collected from August 1986 to May 1987. Homogenized fish from two packets. Trypsinisation on toxin, 4x3 MPN
BAKER1990A	FI	Trout, homogenised fish from 2 or more packets	3	0	3	0	no	0	0	0	0	0	0	0	0	no	100	1	4	no	-1	mouse	yes	sample	vacuum packed	-1	-1	12	14	no	na	-1	-1	USA	Louisiana, Farmed fish	1986	Spring	Samples collected from August 1986 to May 1987. Homogenized fish from two packets. Trypsinisation on toxin, 4x3 MPN
BAKER1990A	FI	Trout, homogenised fish from 2 or more packets	3	0	3	0	no	0	0	0	0	0	0	0	0	no	100	1	4	no	-1	mouse	yes	sample	vacuum packed	-1	-1	8	14	no	na	-1	-1	USA	Louisiana, Farmed fish	1986	Spring	Samples collected from August 1986 to May 1987. Homogenized fish from two packets. Trypsinisation on toxin, 4x3 MPN
BAKER1990A	FI	Trout, homogenised fish from 2 or more packets	3	0	3	0	no	0	0	0	0	0	0	0	0	no	100	1	4	no	-1	mouse	yes	sample	vacuum packed	-1	-1	8	28	no	na	-1	-1	USA	Louisiana, Farmed fish	1986	Spring	Samples collected from August 1986 to May 1987. Homogenized fish from two packets. Trypsinisation on toxin, 4x3 MPN
BAKER1990A	FI	Cod, homogenised fish from 2 or more packets	1	1	0	0	no	0	0	0	0	1	1	0	0	no	100	1	4	no	-1	mouse	yes	sample	vacuum packed	-1	-1	30	3	no	na	-1	-1	USA	Atlantic	1986	Spring	Samples collected from August 1986 to May 1987. Homogenized fish from two packets. Trypsinisation on toxin, 4x3 MPN
BAKER1990A	FI	Cod, homogenised fish from 2 or more packets	1	1	0	0	no	0	0	0	0	1	1	0	0	no	100	1	4	no	-1	mouse	yes	sample	vacuum packed	-1	-1	12	14	no	na	-1	-1	USA	Atlantic	1986	Spring	Samples collected from August 1986 to May 1987. Homogenized fish from two packets. Trypsinisation on toxin, 4x3 MPN
BAKER1990A	FI	Cod, homogenised fish from 2 or more packets	1	1	0	0	no	0	0	0	0	1	1	0	0	no	100	1	4	no	-1	mouse	yes	sample	vacuum packed	-1	-1	8	14	no	na	-1	-1	USA	Atlantic	1986	Spring	Samples collected from August 1986 to May 1987. Homogenized fish from two packets. Trypsinisation on toxin, 4x3 MPN
BAKER1990A	FI	Cod, homogenised fish from 2 or more packets	1	1	0	0	no	0	0	0	0	1	1	0	0	no	100	1	4	no	-1	mouse	yes	sample	vacuum packed	-1	-1	8	28	no	na	-1	-1	USA	Atlantic	1986	Spring	Samples collected from August 1986 to May 1987. Homogenized fish from two packets. Trypsinisation on toxin, 4x3 MPN
BAKER1990A	FI	Monk fish, homogenised fish from 2 or more packets	1	1	0	0	no	1	1	0	0	0	0	0	0	no	100	1	4	no	-1	mouse	yes	sample	vacuum packed	-1	-1	30	3	no	na	-1	-1	USA	Atlantic	1986	Spring	Samples collected from August 1986 to May 1987. Homogenized fish from two packets. Trypsinisation on toxin, 4x3 MPN
BAKER1990A	FI	Monk fish, homogenised fish from 2 or more packets	1	1	0	0	yes	1	0	0	0	1	1	0	0	no	100	1	4	no	-1	mouse	yes	sample	vacuum packed	-1	-1	12	14	no	na	-1	-1	USA	Atlantic	1986	Spring	Samples collected from August 1986 to May 1987. Homogenized fish from two packets. Trypsinisation on toxin, 4x3 MPN
BAKER1990A	FI	Monk fish, homogenised fish from 2 or more packets	1	1	0	0	yes	1	0	0	0	1	1	0	0	no	100	1	4	no	-1	mouse	yes	sample	vacuum packed	-1	-1	8	14	no	na	-1	-1	USA	Atlantic	1986	Spring	Samples collected from August 1986 to May 1987. Homogenized fish from two packets. Trypsinisation on toxin, 4x3 MPN
BAKER1990A	FI	Monk fish, homogenised fish from 2 or more packets	1	1	0	0	yes	1	0	0	0	1	1	0	0	no	100	1	4	no	-1	mouse	yes	sample	vacuum packed	-1	-1	8	28	no	na	-1	-1	USA	Atlantic	1986	Spring	Samples collected from August 1986 to May 1987. Homogenized fish from two packets. Trypsinisation on toxin, 4x3 MPN
BAKER1990A	FI	Sea bass, homogenised fish from 2 or more packets	1	1	0	0	no	1	1	0	0	0	0	0	0	no	100	1	4	no	-1	mouse	yes	sample	vacuum packed	-1	-1	30	3	no	na	-1	-1	USA	Taiwan	1986	Spring	Samples collected from August 1986 to May 1987. Homogenized fish from two packets. Trypsinisation on toxin, 4x3 MPN
BAKER1990A	FI	Sea bass, homogenised fish from 2 or more packets	1	1	0	0	yes	1	0	0	0	1	1	0	0	no	100	1	4	no	-1	mouse	yes	sample	vacuum packed	-1	-1	12	14	no	na	-1	-1	USA	Taiwan	1986	Spring	Samples collected from August 1986 to May 1987. Homogenized fish from two packets. Trypsinisation on toxin, 4x3 MPN
BAKER1990A	FI	Sea bass, homogenised fish from 2 or more packets	1	1	0	0	yes	1	0	0	0	1	1	0	0	no	100	1	4	no	-1	mouse	yes	sample	vacuum packed	-1	-1	8	14	no	na	-1	-1	USA	Taiwan	1986	Spring	Samples collected from August 1986 to May 1987. Homogenized fish from two packets. Trypsinisation on toxin, 4x3 MPN
BAKER1990A	FI	Sea bass, homogenised fish from 2 or more packets	1	1	0	0	yes	1	0	0	0	1	1	0	0	no	100	1	4	no	-1	mouse	yes	sample	vacuum packed	-1	-1	8	28	no	na	-1	-1	USA	Taiwan	1986	Spring	Samples collected from August 1986 to May 1987. Homogenized fish from two packets. Trypsinisation on toxin, 4x3 MPN
BAKER1990A	SH	Surimi crab, purchased from local supermarket	1	0	1	0	no	0	0	0	0	0	0	0	0	no	150	1	4	no	-1	mouse	yes	sample	vacuum packed	-1	-1	30	3	no	na	-1	-1	USA	na	1986	Fall, Spring	Samples collected from August 1986 to May 1987. Homogenized fish from two packets. Trypsinisation on toxin, 4x3 MPN
BAKER1990A	SH	Surimi crab, purchased from local supermarket	1	0	1	0	no	0	0	0	0	0	0	0	0	no	150	1	4	no	-1	mouse	yes	sample	vacuum packed	-1	-1	30	3	no	na	-1	-1	USA	na	1986	Fall, Spring	Samples collected from August 1986 to May 1987. Homogenized fish from two packets. Trypsinisation on toxin, 4x3 MPN
BAKER1990A	SH	Surimi crab, purchased from local supermarket	1	0	1	0	no	0	0	0	0	0	0	0	0	no	150	1	4	no	-1	mouse	yes	sample	vacuum packed	-1	-1	30	3	no	na	-1	-1	USA	na	1986	Fall, Spring	Samples collected from August 1986 to May 1987. Homogenized fish from two packets. Trypsinisation on toxin, 4x3 MPN
BAKER1990A	SH	Surimi crab, purchased from local supermarket	1	0	1	0	no	0	0	0	0	0	0	0	0	no	150	1	4	no	-1	mouse	yes	sample	vacuum packed	-1	-1	30	3	no	na	-1	-1	USA	na	1986	Fall, Spring	Samples collected from August 1986 to May 1987. Homogenized fish from two packets. Trypsinisation on toxin, 4x3 MPN
BAKER1990A	SH	Surimi crab, purchased from local supermarket	1	0	1	0	no	0	0	0	0	0	0	0	0	no	150	1	4	no	-1	mouse	yes	sample	vacuum packed	-1	-1	30	3	no	na	-1	-1	USA	na	1986	Fall, Spring	Samples collected from August 1986 to May 1987. Homogenized fish from two packets. Trypsinisation on toxin, 4x3 MPN
BAKER1990A	SH	Surimi lobster, purchased from local supermarket	1	0	1	0	no	0	0	0	0	0	0	0	0	no	150	1	4	no	-1	mouse	yes	sample	vacuum packed	-1	-1	30	3	no	na	-1	-1	USA	na	1986	Fall, Spring	Samples collected from August 1986 to May 1987. Homogenized fish from two packets. Trypsinisation on toxin, 4x3 MPN
BAKER1990A	SH	Surimi lobster, purchased from local supermarket	1	0	1	0	no	0	0	0	0	0	0	0	0	no	150	1	4	no	-1	mouse	yes	sample	vacuum packed	-1	-1	30	3	no	na	-1	-1	USA	na	1986	Fall, Spring	Samples collected from August 1986 to May 1987. Homogenized fish from two packets. Trypsinisation on toxin, 4x3 MPN
BAKER1990A	SH	Surimi lobster, purchased from local supermarket	1	0	1	0	no	0	0	0	0	0	0	0	0	no	150	1	4	no	-1	mouse	yes	sample	vacuum packed	-1	-1	30	3	no	na	-1	-1	USA	na	1986	Fall, Spring	Samples collected from August 1986 to May 1987. Homogenized fish from two packets. Trypsinisation on toxin, 4x3 MPN
BAKER1990A	SH	Surimi schrimp, homogenised fish from 2 or more packets	1	0	1	0	no	0	0	0	0	0	0	0	0	no	150	1	4	no	0	mouse	yes	sample	vacuum packed	-1	-1	30	3	no	na	-1	-1	USA	na	1987	Fall, Spring	Samples collected from August 1986 to May 1987. Homogenized fish from two packets. Trypsinisation on toxin, 4x3 MPN
BIANCO2008	HS	Leaf, Tea, Chamomile, Matricaria chamomilla, a variety of tea	200	15	185	3	Yes	12	9	1	3	4	1	0	3	no	4	1	3	no	-1	mouse	yes	cooked meat media	N2/CO2/H2, 80/10/10	80	10	31	5	yes	see notes	31	1	Argentina	na	2007	na	Samples were trypsinized, when no proteolysis occurred and secondary incubation at 31 C for I hr
BOHNEL2008	ME	Tonsils, beef, cattle, slaughter house	10	2	8	2	yes	1	1	1	0	1	1	1	0	no	5	1	3	no	-1	mouse	no	reinforced clostridial medium	N2/CO2/H2, 90/5/5	-1	-1	37	4	no	na	-1	-1	Germany	na	2007	na	Only samples from slaughter houses were added to database
BOHNEL2008	ME	Tonsils, pork, pigs, slaughter house	10	0	10	0	no	0	0	0	0	0	0	0	0	no	5	1	3	no	-1	mouse	no	reinforced clostridial medium	N2/CO2/H2, 90/5/6	-1	-1	37	4	no	na	-1	-1	Germany	na	2007	na	Only samples from slaughter houses were added to database
BOHNEL2008	ME	Stomach and lower intestine, beef, cattle, slaughter house	20	2	18	1	yes	1	1	1	0	1	1	1	0	no	5	1	3	no	-1	mouse	no	reinforced clostridial medium	N2/CO2/H2, 90/5/7	-1	-1	37	4	no	na	-1	-1	Germany	na	2007	na	Only samples from slaughter houses were added to database
BOHNEL2008	ME	Stomach and lower intestine, pork, pig, slaughter house	10	0	10	0	no	0	0	0	0	0	0	0	0	no	5	1	3	no	-1	mouse	no	reinforced clostridial medium	N2/CO2/H2, 90/5/8	-1	-1	37	4	no	na	-1	-1	Germany	na	2007	na	Only samples from slaughter houses were added to database
BOHNEL2008	ME	Liver, beef, cattle, slaughter house	10	2	8	1	yes	1	1	1	0	1	1	1	0	no	5	1	3	no	-1	mouse	no	reinforced clostridial medium	N2/CO2/H2, 90/5/9	-1	-1	37	4	no	na	-1	-1	Germany	na	2007	na	Only samples from slaughter houses were added to database
BOTT1964	FI	Fish, intestines	69	27	42	20	no	0	0	0	0	7	0	7	0	yes	5	1	3	no	-1	mouse	no	BHI	anaerobic	-1	-1	30	4	no	na	-1	-1	USA	Great lakes	1963	Autumn, Winter
BOTT1964	FI	Fish, stomach	48	16	32	11	no	0	0	0	0	5	0	5	0	yes	5	1	3	no	-1	mouse	no	BHI	anaerobic	-1	-1	30	4	no	na	-1	-1	USA	Great lakes	1963	Autumn, Winter
BOTT1964	FI	Fish, liver	59	22	37	21	no	0	0	0	0	1	0	1	0	yes	5	1	3	no	-1	mouse	no	BHI	anaerobic	-1	-1	30	4	no	na	-1	-1	USA	Great lakes	1963	Autumn, Winter
BOTT1964	FI	Fish, minced head	64	21	43	21	no	0	0	0	0	0	0	0	0	yes	15	1	3	no	-1	mouse	no	BHI	anaerobic	-1	-1	30	4	no	na	-1	-1	USA	Great lakes	1963	Autumn, Winter
BOTT1964	FI	Fish, incubated raw fish body	65	54	11	47	yes	4	4	0	0	3	0	3	0	yes	100	1	3	no	-1	mouse	no	sample	vacuum packaged	-1	-1	30	7	no	na	-1	-1	USA	Great lakes	1963	Autumn, Winter
BOTT1966	FI	Contents of intestine	602	6	596	0	no	0	0	0	0	6	0	6	0	yes	5	1	4	no	-1	mouse	no	BHI/TPG	anaerobic	-1	-1	30	3	no	na	-1	-1	USA	Lake Superior	1964	Summer	3- 2000 MLD/ml, titre of E toxin
BOTT1966	FI	Contents of intestine	437	4	433	0	no	0	0	0	0	4	0	4	0	yes	5	1	4	no	-1	mouse	no	BHI/TPG	anaerobic	-1	-1	30	3	no	na	-1	-1	USA	Lake Erie	1964	Summer, Autumn	3- 2000 MLD/ml, titre of E toxin
BOTT1966	FI	Contents of intestine	464	17	447	0	no	0	0	0	0	17	0	17	0	yes	5	1	4	no	-1	mouse	no	BHI/TPG	anaerobic	-1	-1	30	3	no	na	-1	-1	USA	Lake Huron	1964	Summer	3- 2000 MLD/ml, titre of E toxin
BOTT1966	FI	Contents of intestine	1009	93	916	0	no	0	0	0	0	93	0	93	0	yes	5	1	4	no	-1	mouse	no	BHI/TPG	anaerobic	-1	-1	30	3	no	na	-1	-1	USA	Lake Michigan	1964	Summer	3- 2000 MLD/ml, titre of E toxin
BOTT1966	FI	Contents of intestine	72	40	32	0	no	0	0	0	0	40	0	40	0	yes	5	1	4	no	-1	mouse	no	BHI/TPG	anaerobic	-1	-1	30	3	no	na	-1	-1	USA	Lake Michigan, Green Bay, South	1964	Spring	3- 2000 MLD/ml, titre of E toxin
BOTT1966	FI	Contents of intestine	94	72	22	0	no	0	0	0	0	72	0	72	0	yes	5	1	4	no	-1	mouse	no	BHI/TPG	anaerobic	-1	-1	30	3	no	na	-1	-1	USA	Lake Michigan, Green Bay, South	1964	Summer	3- 2000 MLD/ml, titre of E toxin
BOTT1966	FI	Contents of intestine	418	201	217	0	no	0	0	0	0	201	0	201	0	yes	5	1	4	no	-1	mouse	no	BHI/TPG	anaerobic	-1	-1	30	3	no	na	-1	-1	USA	Lake Michigan, Green Bay	1964	Summer	3- 2000 MLD/ml, titre of E toxin
BOTT1966	FI	Contents of intestine	121	111	10	0	no	0	0	0	0	111	0	111	0	yes	5	1	4	no	-1	mouse	no	BHI/TPG	anaerobic	-1	-1	30	3	no	na	-1	-1	USA	Lake Michigan, Green Bay, South	1965	Spring	3- 2000 MLD/ml, titre of E toxin
BOTT1967	FI	Contents of intestine	363	7	356	0	no	0	0	0	0	7	0	7	0	yes	5	1	4	no	-1	mouse	no	BHI/TPG	anaerobic	-1	-1	30	3	no	na	-1	-1	USA	Lake Erie	1967	na	Type E less common in rivers of Green Bay. High incidence due to aquatic environment of the Bay
BOTT1967	FI	Contents of intestine	289	11	278	0	no	0	0	0	0	11	0	11	0	yes	5	1	4	no	-1	mouse	no	BHI/TPG	anaerobic	-1	-1	30	3	no	na	-1	-1	USA	Lake Erie, Sandusky Bay	1967	na	Type E less common in rivers of Green Bay. High incidence due to aquatic environment of the Bay
BOTT1967	FI	Contents of intestine	224	7	217	0	no	0	0	0	0	7	0	7	0	yes	5	1	4	no	-1	mouse	no	BHI/TPG	anaerobic	-1	-1	30	3	no	na	-1	-1	USA	Lake Huron	1967	na	Type E less common in rivers of Green Bay. High incidence due to aquatic environment of the Bay
BOTT1967	FI	Contents of intestine	240	7	233	0	no	0	0	0	0	7	0	7	0	yes	5	1	4	no	-1	mouse	no	BHI/TPG	anaerobic	-1	-1	30	3	no	na	-1	-1	USA	Lake Huron, Saginaw Bay	1967	na	Type E less common in rivers of Green Bay. High incidence due to aquatic environment of the Bay
BOTT1967	FI	Contents of intestine	681	6	675	0	no	0	0	0	0	6	0	6	0	yes	5	1	4	no	-1	mouse	no	BHI/TPG	anaerobic	-1	-1	30	3	no	na	-1	-1	USA	Lake Superior	1967	na	Type E less common in rivers of Green Bay. High incidence due to aquatic environment of the Bay
BOTT1967	FI	Contents of intestine	213	25	188	0	no	0	0	0	0	25	0	25	0	yes	5	1	4	no	-1	mouse	no	BHI/TPG	anaerobic	-1	-1	30	3	no	na	-1	-1	USA	Lake Superior, Duluth Harhour and Chequamegon Bay	1967	na	Type E less common in rivers of Green Bay. High incidence due to aquatic environment of the Bay
BOTT1967	FI	Contents of intestine	1037	83	954	0	no	0	0	0	0	83	0	83	0	yes	5	1	4	no	-1	mouse	no	BHI/TPG	anaerobic	-1	-1	30	3	no	na	-1	-1	USA	Lake Michigan	1967	na	Type E less common in rivers of Green Bay. High incidence due to aquatic environment of the Bay
BOTT1967	FI	Contents of intestine	835	467	368	0	no	0	0	0	0	467	0	467	0	yes	5	1	4	no	-1	mouse	no	BHI/TPG	anaerobic	-1	-1	30	3	no	na	-1	-1	USA	Lake Michigan, Green Bay	1967	na	Type E less common in rivers of Green Bay. High incidence due to aquatic environment of the Bay
BOTT1968	FI	Contents of intestine	569	34	535	0	no	0	0	0	0	34	0	34	0	yes	5	1	4	no	-1	mouse	no	BHI-CMM, Johannsen	N2	NA	NA	20	14	no	na	-1	-1	USA	Lake Michigan, Fox River System, Lower Fox	1967	Summer	Johanssen media gave the best result. Supernatant frozen to eliminate non specific toxicity. 0.25 ml injected into mouse. No tryptinization
BOTT1968	FI	Contents of intestine	638	72	566	0	no	0	0	0	0	72	0	72	0	yes	5	1	4	no	-1	mouse	no	BHI-CMM, Johannsen	N2	NA	NA	20	14	no	na	-1	-1	USA	Lake Michigan, Fox River System, Lake Winnebago	1967	Summer	Johanssen media gave the best result. Supernatant frozen to eliminate non specific toxicity. 0.25 ml injected into mouse. No tryptinization
BOTT1968	FI	Contents of intestine	438	20	418	0	no	0	0	0	0	20	0	20	0	yes	5	1	4	no	-1	mouse	no	BHI-CMM, Johannsen	N2	NA	NA	20	14	no	na	-1	-1	USA	Lake Michigan, Fox River System, Upper Fox	1967	Summer	Johanssen media gave the best result. Supernatant frozen to eliminate non specific toxicity. 0.25 ml injected into mouse. No tryptinization
BRACONNIER2001	PL	carrot, organically grown	2	0	2	0	no	0	0	0	0	0	0	0	0	yes	28	1	5	yes	10000	PCR	no	TYG	N2/H2, 95/5	-1	-1	30	3	yes	TYG	30	16	France	Normandy	2001	na	Only type A/B testedPCR, limits of detection, A,B =10 spore/g,
BRACONNIER2001	PL	potato, organically grown	2	0	2	0	no	0	0	0	0	0	0	0	0	yes	28	1	5	yes	10000	PCR	no	TYG	N2/H2, 95/6	-1	-1	30	3	yes	TYG	30	16	France	Normandy	2001	na	Only type A/B testedPCR, limits of detection, A,B =10 spore/g,
BRACONNIER2001	PL	leeks	2	0	2	0	no	0	0	0	0	0	0	0	0	yes	28	1	5	yes	10000	PCR	no	TYG	N2/H2, 95/7	-1	-1	30	3	yes	TYG	30	16	France	Normandy	2001	na	Only type A/B testedPCR, limits of detection, A,B =10 spore/g,
BRACONNIER2001	PL	celeriac	2	0	2	0	no	0	0	0	0	0	0	0	0	yes	28	1	5	yes	10000	PCR	no	TYG	N2/H2, 95/8	-1	-1	30	3	yes	TYG	30	16	France	Normandy	2001	na	Only type A/B testedPCR, limits of detection, A,B =10 spore/g,
BRACONNIER2001	PL	courgette	2	0	2	0	no	0	0	0	0	0	0	0	0	yes	28	1	5	yes	10000	PCR	no	TYG	N2/H2, 95/9	-1	-1	30	3	yes	TYG	30	16	France	Normandy	2001	na	Only types A/B tested, PCR, limits of detection, A,B =10 spore/g,
BRACONNIER2001	PL	carrot, organically grown	2	0	2	0	no	0	0	0	0	0	0	0	0	yes	28	1	5	yes	1000	PCR	no	TYG	N2/H2, 95/10	-1	-1	30	3	yes	TYG	30	16	France	Normandy	2001	na	Only type E tested, PCR, limits of detection type E= 1 spore/g
BRACONNIER2001	PL	potato, organically grown	2	0	2	0	no	0	0	0	0	0	0	0	0	yes	28	1	5	yes	1000	PCR	no	TYG	N2/H2, 95/11	-1	-1	30	3	yes	TYG	30	16	France	Normandy	2001	na	Only type E tested, PCR, limits of detection type E= 1 spore/g
BRACONNIER2001	PL	leeks	2	0	2	0	no	0	0	0	0	0	0	0	0	yes	28	1	5	yes	1000	PCR	no	TYG	N2/H2, 95/12	-1	-1	30	3	yes	TYG	30	16	France	Normandy	2001	na	Only type E tested, PCR, limits of detection type E= 1 spore/g
BRACONNIER2001	PL	celeriac	2	0	2	0	no	0	0	0	0	0	0	0	0	yes	28	1	5	yes	1000	PCR	no	TYG	N2/H2, 95/13	-1	-1	30	3	yes	TYG	30	16	France	Normandy	2001	na	Only type E tested, PCR, limits of detection type E= 1 spore/g
BRACONNIER2001	PL	courgette	2	0	2	0	no	0	0	0	0	0	0	0	0	yes	28	1	5	yes	1000	PCR	no	TYG	N2/H2, 95/14	-1	-1	30	3	yes	TYG	30	16	France	Normandy	2001	na	Only type E tested, PCR, limits of detection type E= 1 spore/g
BRACONNIER2001	PL	carrot	1	0	1	0	no	0	0	0	0	0	0	0	0	yes	28	1	5	yes	1000	PCR	no	TYG	N2/H2, 95/15	-1	-1	30	3	yes	TYG	30	16	France	Normandy	2001	na	Only type E tested, PCR, limits of detection type E= 1 spore/g
BRACONNIER2001	PL	potato	1	0	1	0	no	0	0	0	0	0	0	0	0	yes	28	1	5	yes	10000	PCR	no	TYG	N2/H2, 95/16	-1	-1	30	3	yes	TYG	30	16	France	Normandy	2001	na	Only types A/B tested, PCR, limits of detection, A,B =10 spore/g,
BRACONNIER2001	PL	broccoli	1	0	1	0	no	0	0	0	0	0	0	0	0	yes	28	1	5	yes	10000	PCR	no	TYG	N2/H2, 95/17	-1	-1	30	3	yes	TYG	30	16	France	Normandy	2001	na	Only types A/B tested, PCR, limits of detection, A,B =10 spore/g,
BRACONNIER2001	PL	turnip	1	0	1	0	no	0	0	0	0	0	0	0	0	yes	28	1	5	yes	10000	PCR	no	TYG	N2/H2, 95/18	-1	-1	30	3	yes	TYG	30	16	France	Normandy	2001	na	Only types A/B tested, PCR, limits of detection, A,B =10 spore/g,
BRACONNIER2001	PL	tomato	1	0	1	0	no	0	0	0	0	0	0	0	0	yes	28	1	5	yes	10000	PCR	no	TYG	N2/H2, 95/19	-1	-1	30	3	yes	TYG	30	16	France	Normandy	2001	na	Only types A/B tested, PCR, limits of detection, A,B =10 spore/g,
BRACONNIER2001	PL	carrot	1	0	1	0	no	0	0	0	0	0	0	0	0	yes	28	1	5	yes	1000	PCR	no	TYG	N2/H2, 95/20	-1	-1	30	3	yes	TYG	30	16	France	Normandy	2001	na	Only type E tested, PCR, limits of detection type E= 1 spore/g
BRACONNIER2001	PL	potato	1	0	1	0	no	0	0	0	0	0	0	0	0	yes	28	1	5	yes	1000	PCR	no	TYG	N2/H2, 95/21	-1	-1	30	3	yes	TYG	30	16	France	Normandy	2001	na	Only type E tested, PCR, limits of detection type E= 1 spore/g
BRACONNIER2001	PL	broccoli	1	0	1	0	no	0	0	0	0	0	0	0	0	yes	28	1	5	yes	1000	PCR	no	TYG	N2/H2, 95/22	-1	-1	30	3	yes	TYG	30	16	France	Normandy	2001	na	Only type E tested, PCR, limits of detection type E= 1 spore/g
BRACONNIER2001	PL	turnip	1	0	1	0	no	0	0	0	0	0	0	0	0	yes	28	1	5	yes	1000	PCR	no	TYG	N2/H2, 95/23	-1	-1	30	3	yes	TYG	30	16	France	Normandy	2001	na	Only type E tested, PCR, limits of detection type E= 1 spore/g
BRACONNIER2001	PL	tomato	1	0	1	0	no	0	0	0	0	0	0	0	0	yes	28	1	5	yes	1000	PCR	no	TYG	N2/H2, 95/24	-1	-1	30	3	yes	TYG	30	16	France	Normandy	2001	na	Only type E tested, PCR, limits of detection type E= 1 spore/g
BRACONNIER2001	HS	garlic	1	0	1	0	no	0	0	0	0	0	0	0	0	yes	28	1	5	yes	10000	PCR	no	TYG	N2/H2, 95/25	-1	-1	30	3	yes	TYG	30	16	France	Normandy	2001	na	Only types A/B tested, PCR, limits of detection, A,B =10 spore/g,
BRACONNIER2001	HS	white pepper	1	0	1	0	no	0	0	0	0	0	0	0	0	yes	28	1	5	yes	10000	PCR	no	TYG	N2/H2, 95/26	-1	-1	30	3	yes	TYG	30	16	France	Normandy	2001	na	Only types A/B tested, PCR, limits of detection, A,B =10 spore/g,
BRACONNIER2001	HS	nutmeg	1	0	1	0	no	0	0	0	0	0	0	0	0	yes	28	1	5	yes	10000	PCR	no	TYG	N2/H2, 95/27	-1	-1	30	3	yes	TYG	30	16	France	Normandy	2001	na	Only types A/B tested, PCR, limits of detection, A,B =10 spore/g,
BRACONNIER2001	HS	garlic	1	0	1	0	no	0	0	0	0	0	0	0	0	yes	28	1	5	yes	1000	PCR	no	TYG	N2/H2, 95/28	-1	-1	30	3	yes	TYG	30	16	France	Normandy	2001	na	Only type E tested, PCR, limits of detection type E= 1 spore/g
BRACONNIER2001	HS	white pepper	1	0	1	0	no	0	0	0	0	0	0	0	0	yes	28	1	5	yes	1000	PCR	no	TYG	N2/H2, 95/29	-1	-1	30	3	yes	TYG	30	16	France	Normandy	2001	na	Only type E tested, PCR, limits of detection type E= 1 spore/g
BRACONNIER2001	HS	nutmeg	1	0	1	0	no	0	0	0	0	0	0	0	0	yes	28	1	5	yes	1000	PCR	no	TYG	N2/H2, 95/30	-1	-1	30	3	yes	TYG	30	16	France	Normandy	2001	na	Only type E tested, PCR, limits of detection type E= 1 spore/g
BRACONNIER2001	PL	cauliflower, frozen	3	0	3	0	no	0	0	0	0	0	0	0	0	yes	28	1	5	yes	10000	PCR	no	TYG	N2/H2, 95/31	-1	-1	30	3	yes	TYG	30	16	France	Normandy	2001	na	Only types A/B tested, PCR, limits of detection, A,B =10 spore/g,
BRACONNIER2001	PL	spinach, frozen	2	0	2	0	no	0	0	0	0	0	0	0	0	yes	28	1	5	yes	10000	PCR	no	TYG	N2/H2, 95/32	-1	-1	30	3	yes	TYG	30	16	France	Normandy	2001	na	Only types A/B tested, PCR, limits of detection, A,B =10 spore/g,
BRACONNIER2001	PL	red pepper, frozen	1	0	1	0	no	0	0	0	0	0	0	0	0	yes	28	1	5	yes	10000	PCR	no	TYG	N2/H2, 95/33	-1	-1	30	3	yes	TYG	30	16	France	Normandy	2001	na	Only types A/B tested, PCR, limits of detection, A,B =10 spore/g,
BRACONNIER2001	PL	green pepper, frozen	1	0	1	0	no	0	0	0	0	0	0	0	0	yes	28	1	5	yes	10000	PCR	no	TYG	N2/H2, 95/34	-1	-1	30	3	yes	TYG	30	16	France	Normandy	2001	na	Only types A/B tested, PCR, limits of detection, A,B =10 spore/g,
BRACONNIER2001	PL	tomato, frozen	1	0	1	0	no	0	0	0	0	0	0	0	0	yes	28	1	5	yes	10000	PCR	no	TYG	N2/H2, 95/35	-1	-1	30	3	yes	TYG	30	16	France	Normandy	2001	na	Only types A/B tested, PCR, limits of detection, A,B =10 spore/g,
BRACONNIER2001	PL	celeriac, frozen	1	0	1	0	no	0	0	0	0	0	0	0	0	yes	28	1	5	yes	10000	PCR	no	TYG	N2/H2, 95/36	-1	-1	30	3	yes	TYG	30	16	France	Normandy	2001	na	Only types A/B tested, PCR, limits of detection, A,B =10 spore/g,
BRACONNIER2001	MF	mushroom, frozen	1	0	1	0	no	0	0	0	0	0	0	0	0	yes	28	1	5	yes	10000	PCR	no	TYG	N2/H2, 95/37	-1	-1	30	3	yes	TYG	30	16	France	Normandy	2001	na	Only types A/B tested, PCR, limits of detection, A,B =10 spore/g,
BRACONNIER2001	PL	cauliflower, frozen	3	0	3	0	no	0	0	0	0	0	0	0	0	yes	28	1	5	yes	1000	PCR	no	TYG	N2/H2, 95/38	-1	-1	30	3	yes	TYG	30	16	France	Normandy	2001	na	Only type E tested, PCR, limits of detection type E= 1 spore/g
BRACONNIER2001	PL	spinach, frozen	2	0	2	0	no	0	0	0	0	0	0	0	0	yes	28	1	5	yes	1000	PCR	no	TYG	N2/H2, 95/39	-1	-1	30	3	yes	TYG	30	16	France	Normandy	2001	na	Only type E tested, PCR, limits of detection type E= 1 spore/g
BRACONNIER2001	PL	red pepper, frozen	1	0	1	0	no	0	0	0	0	0	0	0	0	yes	28	1	5	yes	1000	PCR	no	TYG	N2/H2, 95/40	-1	-1	30	3	yes	TYG	30	16	France	Normandy	2001	na	Only type E tested, PCR, limits of detection type E= 1 spore/g
BRACONNIER2001	PL	green pepper, frozen	1	0	1	0	no	0	0	0	0	0	0	0	0	yes	28	1	5	yes	1000	PCR	no	TYG	N2/H2, 95/41	-1	-1	30	3	yes	TYG	30	16	France	Normandy	2001	na	Only type E tested, PCR, limits of detection type E= 1 spore/g
BRACONNIER2001	PL	tomato, frozen	1	0	1	0	no	0	0	0	0	0	0	0	0	yes	28	1	5	yes	1000	PCR	no	TYG	N2/H2, 95/42	-1	-1	30	3	yes	TYG	30	16	France	Normandy	2001	na	Only type E tested, PCR, limits of detection type E= 1 spore/g
BRACONNIER2001	PL	celeriac, frozen	1	0	1	0	no	0	0	0	0	0	0	0	0	yes	28	1	5	yes	1000	PCR	no	TYG	N2/H2, 95/43	-1	-1	30	3	yes	TYG	30	16	France	Normandy	2001	na	Only type E tested, PCR, limits of detection type E= 1 spore/g
BRACONNIER2001	MF	mushroom, frozen	1	0	1	0	no	0	0	0	0	0	0	0	0	yes	28	1	5	yes	1000	PCR	no	TYG	N2/H2, 95/44	-1	-1	30	3	yes	TYG	30	16	France	Normandy	2001	na	Only type E tested, PCR, limits of detection type E= 1 spore/g
BRACONNIER2001	PW	split pea, dried	2	0	2	0	no	0	0	0	0	0	0	0	0	yes	28	1	5	yes	10000	PCR	no	TYG	N2/H2, 95/45	-1	-1	30	3	yes	TYG	30	16	France	Normandy	2001	na	Only types A/B tested, PCR, limits of detection, A,B =10 spore/g,
BRACONNIER2001	PW	onion, dried	2	0	2	0	no	0	0	0	0	0	0	0	0	yes	28	1	5	yes	10000	PCR	no	TYG	N2/H2, 95/46	-1	-1	30	3	yes	TYG	30	16	France	Normandy	2001	na	Only types A/B tested, PCR, limits of detection, A,B =10 spore/g,
BRACONNIER2001	PW	poultry stock, dried	1	0	1	0	no	0	0	0	0	0	0	0	0	yes	28	1	5	yes	10000	PCR	no	TYG	N2/H2, 95/47	-1	-1	30	3	yes	TYG	30	16	France	Normandy	2001	na	Only types A/B tested, PCR, limits of detection, A,B =10 spore/g,
BRACONNIER2001	PW	split pea, dried	2	0	2	0	no	0	0	0	0	0	0	0	0	yes	28	1	5	yes	1000	PCR	no	TYG	N2/H2, 95/48	-1	-1	30	3	yes	TYG	30	16	France	Normandy	2001	na	Only type E tested, PCR, limits of detection type E= 1 spore/g
BRACONNIER2001	PW	onion, dried	2	0	2	0	no	0	0	0	0	0	0	0	0	yes	28	1	5	yes	1000	PCR	no	TYG	N2/H2, 95/49	-1	-1	30	3	yes	TYG	30	16	France	Normandy	2001	na	Only type E tested, PCR, limits of detection type E= 1 spore/g
BRACONNIER2001	PW	poultry stock, dried	1	0	1	0	no	0	0	0	0	0	0	0	0	yes	28	1	5	yes	1000	PCR	no	TYG	N2/H2, 95/50	-1	-1	30	3	yes	TYG	30	16	France	Normandy	2001	na	Only type E tested, PCR, limits of detection type E= 1 spore/g
BRACONNIER2001	PW	thickening agent	3	0	3	0	no	0	0	0	0	0	0	0	0	yes	28	1	5	yes	10000	PCR	no	TYG	N2/H2, 95/51	-1	-1	30	3	yes	TYG	30	16	France	Normandy	2001	na	Only types A/B tested, PCR, limits of detection, A,B =10 spore/g,
BRACONNIER2001	DL	cream	1	0	1	0	no	0	0	0	0	0	0	0	0	yes	28	1	5	yes	10000	PCR	no	TYG	N2/H2, 95/52	-1	-1	30	3	yes	TYG	30	16	France	Normandy	2001	na	Only types A/B tested, PCR, limits of detection, A,B =10 spore/g,
BRACONNIER2001	PW	thickening agent	3	0	3	0	no	0	0	0	0	0	0	0	0	yes	28	1	5	yes	1000	PCR	no	TYG	N2/H2, 95/53	-1	-1	30	3	yes	TYG	30	16	France	Normandy	2001	na	Only type E tested, PCR, limits of detection type E= 1 spore/g
BRACONNIER2001	DL	cream	1	0	1	0	no	0	0	0	0	0	0	0	0	yes	28	1	5	yes	1000	PCR	no	TYG	N2/H2, 95/54	-1	-1	30	3	yes	TYG	30	16	France	Normandy	2001	na	Only type E tested, PCR, limits of detection type E= 1 spore/g
BRACONNIER2001	MX	potato, puree	14	0	14	0	no	0	0	0	0	0	0	0	0	no	44	1	5	yes	1000	PCR	no	TYG	N2/H2, 95/55	-1	-1	30	3	yes	TYG	30	16	France	Normandy	2001	na	Only type E testedPCR, 45 samples of puree did not undergo secondary enrichment
BRACONNIER2001	MX	split pea, puree	8	0	8	0	no	0	0	0	0	0	0	0	0	no	44	1	5	yes	10000	PCR	no	TYG	N2/H2, 95/56	-1	-1	30	3	yes	TYG	30	16	France	Normandy	2001	na	Only type A/B tested, PCR, 45 samples of puree did not undergo secondary enrichment
BRACONNIER2001	MX	courgette, puree	16	0	16	0	no	0	0	0	0	0	0	0	0	no	44	1	5	yes	10000	PCR	no	TYG	N2/H2, 95/57	-1	-1	30	3	yes	TYG	30	16	France	Normandy	2001	na	Only type A/B tested, PCR, 45 samples of puree did not undergo secondary enrichment
BRACONNIER2001	MX	broccoli, puree	14	0	14	0	no	0	0	0	0	0	0	0	0	no	44	1	5	yes	10000	PCR	no	TYG	N2/H2, 95/58	-1	-1	30	3	yes	TYG	30	16	France	Normandy	2001	na	Only type A/B tested, PCR, 45 samples of puree did not undergo secondary enrichment
BRACONNIER2001	MX	cauliflower, puree	7	0	7	0	no	0	0	0	0	0	0	0	0	no	44	1	5	yes	10000	PCR	no	TYG	N2/H2, 95/59	-1	-1	30	3	yes	TYG	30	16	France	Normandy	2001	na	Only type A/B tested, PCR, 45 samples of puree did not undergo secondary enrichment
BRACONNIER2001	MX	spinach, puree	9	0	9	0	no	0	0	0	0	0	0	0	0	no	44	1	5	yes	10000	PCR	no	TYG	N2/H2, 95/60	-1	-1	30	3	yes	TYG	30	16	France	Normandy	2001	na	Only type A/B tested, PCR, 45 samples of puree did not undergo secondary enrichment
BRACONNIER2001	MX	artichoke, puree	1	0	1	0	no	0	0	0	0	0	0	0	0	no	44	1	5	yes	10000	PCR	no	TYG	N2/H2, 95/61	-1	-1	30	3	yes	TYG	30	16	France	Normandy	2001	na	Only type A/B tested, PCR, 45 samples of puree did not undergo secondary enrichment
BRACONNIER2001	MX	carrot, cooked	1	0	1	0	no	0	0	0	0	0	0	0	0	no	44	1	5	yes	10000	PCR	no	TYG	N2/H2, 95/62	-1	-1	30	3	yes	TYG	30	16	France	Normandy	2001	na	Only type A/B tested, PCR, 45 samples of puree did not undergo secondary enrichment
BRACONNIER2001	MX	carrot, puree	7	0	7	0	no	0	0	0	0	0	0	0	0	no	44	1	5	yes	10000	PCR	no	TYG	N2/H2, 95/63	-1	-1	30	3	yes	TYG	30	16	France	Normandy	2001	na	Only type A/B tested, PCR, 45 samples of puree did not undergo secondary enrichment
BRACONNIER2001	MX	celery, puree	5	0	5	0	no	0	0	0	0	0	0	0	0	no	44	1	5	yes	10000	PCR	no	TYG	N2/H2, 95/64	-1	-1	30	3	yes	TYG	30	16	France	Normandy	2001	na	Only type A/B tested, PCR, 45 samples of puree did not undergo secondary enrichment
BRACONNIER2001	MX	leek, puree	6	0	6	0	no	0	0	0	0	0	0	0	0	no	44	1	5	yes	10000	PCR	no	TYG	N2/H2, 95/65	-1	-1	30	3	yes	TYG	30	16	France	Normandy	2001	na	Only type A/B tested, PCR, 45 samples of puree did not undergo secondary enrichment
BRACONNIER2001	MX	potato, puree	16	0	16	0	no	0	0	0	0	0	0	0	0	no	44	1	5	yes	1000	PCR	no	TYG	N2/H2, 95/66	-1	-1	30	3	yes	TYG	30	16	France	Normandy	2001	na	Only type E testedPCR, 45 samples of puree did not undergo secondary enrichment
BRACONNIER2001	MX	split pea, puree	10	0	10	0	no	0	0	0	0	0	0	0	0	no	44	1	5	yes	1000	PCR	no	TYG	N2/H2, 95/67	-1	-1	30	3	yes	TYG	30	16	France	Normandy	2001	na	Only type E testedPCR, 45 samples of puree did not undergo secondary enrichment
BRACONNIER2001	MX	courgette, puree	14	0	14	0	no	0	0	0	0	0	0	0	0	no	44	1	5	yes	1000	PCR	no	TYG	N2/H2, 95/68	-1	-1	30	3	yes	TYG	30	16	France	Normandy	2001	na	Only type E testedPCR, 45 samples of puree did not undergo secondary enrichment
BRACONNIER2001	MX	broccoli, puree	7	0	7	0	no	0	0	0	0	0	0	0	0	no	44	1	5	yes	1000	PCR	no	TYG	N2/H2, 95/69	-1	-1	30	3	yes	TYG	30	16	France	Normandy	2001	na	Only type E testedPCR, 45 samples of puree did not undergo secondary enrichment
BRACONNIER2001	MX	cauliflower, puree	9	0	9	0	no	0	0	0	0	0	0	0	0	no	44	1	5	yes	1000	PCR	no	TYG	N2/H2, 95/70	-1	-1	30	3	yes	TYG	30	16	France	Normandy	2001	na	Only type E testedPCR, 45 samples of puree did not undergo secondary enrichment
BRACONNIER2001	MX	spinach, puree	11	0	11	0	no	0	0	0	0	0	0	0	0	no	44	1	5	yes	1000	PCR	no	TYG	N2/H2, 95/71	-1	-1	30	3	yes	TYG	30	16	France	Normandy	2001	na	Only type E testedPCR, 45 samples of puree did not undergo secondary enrichment
BRACONNIER2001	MX	artichoke, puree	1	0	1	0	no	0	0	0	0	0	0	0	0	no	44	1	5	yes	1000	PCR	no	TYG	N2/H2, 95/72	-1	-1	30	3	yes	TYG	30	16	France	Normandy	2001	na	Only type E testedPCR, 45 samples of puree did not undergo secondary enrichment
BRACONNIER2001	MX	carrot, cooked	1	0	1	0	no	0	0	0	0	0	0	0	0	no	44	1	5	yes	1000	PCR	no	TYG	N2/H2, 95/73	-1	-1	30	3	yes	TYG	30	16	France	Normandy	2001	na	Only type E testedPCR, 45 samples of puree did not undergo secondary enrichment
BRACONNIER2001	MX	carrot, puree	9	0	9	0	no	0	0	0	0	0	0	0	0	no	44	1	5	yes	1000	PCR	no	TYG	N2/H2, 95/74	-1	-1	30	3	yes	TYG	30	16	France	Normandy	2001	na	Only type E testedPCR, 45 samples of puree did not undergo secondary enrichment
BRACONNIER2001	MX	Provencal mix, puree	1	0	1	0	no	0	0	0	0	0	0	0	0	no	44	1	5	yes	1000	PCR	no	TYG	N2/H2, 95/75	-1	-1	30	3	yes	TYG	30	16	France	Normandy	2001	na	Only type E testedPCR, 45 samples of puree did not undergo secondary enrichment
BRACONNIER2001	MX	celery, puree	5	0	5	0	no	0	0	0	0	0	0	0	0	no	44	1	5	yes	1000	PCR	no	TYG	N2/H2, 95/76	-1	-1	30	3	yes	TYG	30	16	France	Normandy	2001	na	Only type E testedPCR, 45 samples of puree did not undergo secondary enrichment
BRACONNIER2001	MX	leek, puree	6	0	6	0	no	0	0	0	0	0	0	0	0	no	44	1	5	yes	1000	PCR	no	TYG	N2/H2, 95/77	-1	-1	30	3	yes	TYG	30	16	France	Normandy	2001	na	Only type E testedPCR, 45 samples of puree did not undergo secondary enrichment
BRETT2005	CE	infant, rice pudding with fruit, dried	17	1	16	0	no	1	1	0	0	0	0	0	0	yes	3.5	1	4	no	-1	mouse	no	CMM pre reduced , with glucose and starc	anaerobic	60	30	30	14	no	na	-1	-1	UK	na	2001	Summer	Counts using unequal sample sizes, 1,5 g, all samples from 1 unit, some samples not heat treated, incubation, 4-14 days
BRETT2005	CE	infant, oat porridge, dried	17	0	17	0	no	0	0	0	0	0	0	0	0	yes	3.5	1	4	no	-1	mouse	no	CMM pre reduced , with glucose and starc	anaerobic	60	30	30	14	no	na	-1	-1	UK	na	2001	Summer	Counts using unequal sample sizes, 1,5 g, all samples from 1 unit, some samples not heat treated, incubation, 4-14 days
BRETT2005	DN	infant, milk powder, formula	17	2	15	0	Yes	2	0	2	0	2	2	0	0	yes	3.5	1	4	no	-1	mouse	no	CMM pre reduced , with glucose and starc	anaerobic	60	30	30	14	no	na	-1	-1	UK	na	2001	Summer	Counts using unequal sample sizes, 1,5 g, all samples from 1 unit, some samples not heat treated, incubation, 4-14 days
BRETT2005	MX	infant, fruit dessert, puree, sterilized shelf stable	2	0	2	0	no	0	0	0	0	0	0	0	0	yes	3.5	1	4	no	-1	mouse	no	CMM pre reduced , with glucose and starc	anaerobic	60	30	30	14	no	na	-1	-1	UK	na	2001	Summer	Counts using unequal sample sizes, 1,5 g, all samples from 1 unit, some samples not heat treated, incubation, 4-14 days
BRETT2005	MX	infant, fruit pudding, puree, sterilized shelf stable	2	0	2	0	no	0	0	0	0	0	0	0	0	yes	3.5	1	4	no	-1	mouse	no	CMM pre reduced , with glucose and starc	anaerobic	60	30	30	14	no	na	-1	-1	UK	na	2001	Summer	Counts using unequal sample sizes, 1,5 g, all samples from 1 unit, some samples not heat treated, incubation, 4-14 days
BRETT2005	MX	infant, fruit puree, sterilized shelf stable	2	0	2	0	no	0	0	0	0	0	0	0	0	yes	3.5	1	4	no	-1	mouse	no	CMM pre reduced , with glucose and starc	anaerobic	60	30	30	14	no	na	-1	-1	UK	na	2001	Summer	Counts using unequal sample sizes, 1,5 g, all samples from 1 unit, some samples not heat treated, incubation, 4-14 days
BRETT2005	HO	infant, sterilized shelf stable	10	0	10	0	no	0	0	0	0	0	0	0	0	yes	3.5	1	4	no	-1	mouse	no	CMM pre reduced , with glucose and starc	anaerobic	60	30	30	14	no	na	-1	-1	UK	na	2001	Summer	Counts using unequal sample sizes, 1,5 g, all samples from 1 unit, some samples not heat treated, incubation, 4-14 days
BRETT2005	MX	infant, fruit juice, concentrated, sterilized shelf stable	2	0	2	0	no	0	0	0	0	0	0	0	0	yes	3.5	1	4	no	-1	mouse	no	CMM pre reduced , with glucose and starc	anaerobic	60	30	30	14	no	na	-1	-1	UK	na	2001	Summer	Counts using unequal sample sizes, 1,5 g, all samples from 1 unit, some samples not heat treated, incubation, 4-14 days
BRETT2005	MX	infant, chicken and vegetable, puree, sterilized shelf stable	2	0	2	0	no	0	0	0	0	0	0	0	0	yes	3.5	1	4	no	-1	mouse	no	CMM pre reduced , with glucose and starc	anaerobic	60	30	30	14	no	na	-1	-1	UK	na	2001	Summer	Counts using unequal sample sizes, 1,5 g, all samples from 1 unit, some samples not heat treated, incubation, 4-14 days
BRETT2005	MX	infant, fruit, puree, sterilized shelf stable	16	0	16	0	no	0	0	0	0	0	0	0	0	yes	3.5	1	4	no	-1	mouse	no	CMM pre reduced , with glucose and starc	anaerobic	60	30	30	14	no	na	-1	-1	UK	na	2001	Summer	Counts using unequal sample sizes, 1,5 g, all samples from 1 unit, some samples not heat treated, incubation, 4-14 days
BRETT2005	CE	infant, rusk	16	0	16	0	no	0	0	0	0	0	0	0	0	yes	3.5	1	4	no	-1	mouse	no	CMM pre reduced , with glucose and starc	anaerobic	60	30	30	14	no	na	-1	-1	UK	na	2001	Summer	Counts using unequal sample sizes, 1,5 g, all samples from 1 unit, some samples not heat treated, incubation, 4-14 days
BRETT2005	CE	infant, rice pudding with fruit, dried	16	0	16	0	no	0	0	0	0	0	0	0	0	yes	3.5	1	4	no	-1	mouse	no	CMM pre reduced , with glucose and starc	anaerobic	60	30	30	14	no	na	-1	-1	UK	na	2001	Summer	Counts using unequal sample sizes, 1,5 g, all samples from 1 unit, some samples not heat treated, incubation, 4-14 days
BRETT2005	DN	infant, milk powder, formula	13	1	12	0	Yes	1	0	1	0	1	1	0	0	yes	3.5	1	4	no	-1	mouse	no	CMM pre reduced , with glucose and starc	anaerobic	60	30	30	14	no	na	-1	-1	UK	na	2001	Summer	Counts using unequal sample sizes, 1,5 g, all samples from 1 unit, some samples not heat treated, incubation, 4-14 days
BURNS1975	FI	rainbow trout, fish farm A, concrete, marketable size	37	0	37	0	no	0	0	0	0	0	0	0	0	yes	200	1	4	no	-1	mouse	yes	sample	heat sealed polythene bag	-1	-1	30	6	no	na	-1	-1	UK	Scotland	1974	na	isolation done by plating out on lactose-egg-yolk-medium
BURNS1975	FI	rainbow trout, brown trout, fish farm B, concrete, marketable size	11	0	11	0	no	0	0	0	0	0	0	0	0	yes	200	1	4	no	-1	mouse	yes	sample	heat sealed polythene bag	-1	-1	30	6	no	na	-1	-1	UK	Scotland	1974	na	isolation done by plating out on lactose-egg-yolk-medium
BURNS1975	FI	rainbow trout, brown trout, fish farm C, mud pond, marketable size	21	1	20	0	no	0	0	0	0	1	1	0	0	yes	200	1	4	no	-1	mouse	yes	sample	heat sealed polythene bag	-1	-1	30	6	no	na	-1	-1	UK	Scotland	1974	na	isolation done by plating out on lactose-egg-yolk-medium
CANN1965	FI	North sea, station1	15	0	15	0	no	0	0	0	0	0	0	0	0	yes	5	1	3	no	-1	mouse	no	Robertson CMM	anaerobic	-1	-1	30	6	no	na	-1	-1	UK	North Sea	1965	na	From off the coast of aberdeen to Malmo. Fish only caught at North Sea and not at Sweden
CANN1965	FI	North sea, station2	24	0	24	0	no	0	0	0	0	0	0	0	0	yes	5	1	3	no	-1	mouse	no	Robertson CMM	anaerobic	-1	-1	30	6	no	na	-1	-1	UK	North Sea	1965	na	From off the coast of aberdeen to Malmo. Fish only caught at North Sea and not at Sweden
CANN1965	FI	North sea, station3	21	0	21	0	no	0	0	0	0	0	0	0	0	yes	5	1	3	no	-1	mouse	no	Robertson CMM	anaerobic	-1	-1	30	6	no	na	-1	-1	UK	North Sea	1965	na	From off the coast of aberdeen to Malmo. Fish only caught at North Sea and not at Sweden
CANN1965	FI	North sea, station4	20	0	20	0	no	0	0	0	0	0	0	0	0	yes	5	1	3	no	-1	mouse	no	Robertson CMM	anaerobic	-1	-1	30	6	no	na	-1	-1	UK	North Sea	1965	na	From off the coast of aberdeen to Malmo. Fish only caught at North Sea and not at Sweden
CANN1965	FI	North sea, station5	15	0	15	0	no	0	0	0	0	0	0	0	0	yes	5	1	3	no	-1	mouse	no	Robertson CMM	anaerobic	-1	-1	30	6	no	na	-1	-1	UK	North Sea	1965	na	From off the coast of aberdeen to Malmo. Fish only caught at North Sea and not at Sweden
CANN1965	FI	North sea, station7	14	0	14	0	no	0	0	0	0	0	0	0	0	yes	5	1	3	no	-1	mouse	no	Robertson CMM	anaerobic	-1	-1	30	6	no	na	-1	-1	UK	North Sea	1965	na	From off the coast of aberdeen to Malmo. Fish only caught at North Sea and not at Sweden
CANN1965	FI	North sea, station8	13	0	13	0	no	0	0	0	0	0	0	0	0	yes	5	1	3	no	-1	mouse	no	Robertson CMM	anaerobic	-1	-1	30	6	no	na	-1	-1	UK	North Sea	1965	na	From off the coast of aberdeen to Malmo. Fish only caught at North Sea and not at Sweden
CANN1965	FI	North sea, station9	8	0	8	0	no	0	0	0	0	0	0	0	0	yes	5	1	3	no	-1	mouse	no	Robertson CMM	anaerobic	-1	-1	30	6	no	na	-1	-1	UK	North Sea	1965	na	From off the coast of aberdeen to Malmo. Fish only caught at North Sea and not at Sweden
CANN1965	FI	North sea, station1	12	0	12	0	no	0	0	0	0	0	0	0	0	yes	50	1	3	no	-1	mouse	no	sample	vacuum packed	-1	-1	30	4	no	na	-1	-1	UK	North Sea,	1965	na	small fish estimated to be 50g, From off the coast of aberdeen to Malmo. Fish only caught at North Sea and not at Sweden
CANN1965	FI	North sea, station2	20	0	20	0	no	0	0	0	0	0	0	0	0	yes	50	1	3	no	-1	mouse	no	sample	vacuum packed	-1	-1	30	4	no	na	-1	-1	UK	North Sea,	1965	na	small fish estimated to be 50g, From off the coast of aberdeen to Malmo. Fish only caught at North Sea and not at Sweden
CANN1965	FI	North sea, station3	20	0	20	0	no	0	0	0	0	0	0	0	0	yes	50	1	3	no	-1	mouse	no	sample	vacuum packed	-1	-1	30	4	no	na	-1	-1	UK	North Sea,	1965	na	small fish estimated to be 50g, From off the coast of aberdeen to Malmo. Fish only caught at North Sea and not at Sweden
CANN1965	FI	North sea, station4	20	0	20	0	no	0	0	0	0	0	0	0	0	yes	50	1	3	no	-1	mouse	no	sample	vacuum packed	-1	-1	30	4	no	na	-1	-1	UK	North Sea,	1965	na	small fish estimated to be 50g, From off the coast of aberdeen to Malmo. Fish only caught at North Sea and not at Sweden
CANN1965	FI	North sea, station5	19	0	19	0	no	0	0	0	0	0	0	0	0	yes	50	1	3	no	-1	mouse	no	sample	vacuum packed	-1	-1	30	4	no	na	-1	-1	UK	North Sea,	1965	na	small fish estimated to be 50g, From off the coast of aberdeen to Malmo. Fish only caught at North Sea and not at Sweden
CANN1965	FI	North sea, station6	20	0	20	0	no	0	0	0	0	0	0	0	0	yes	50	1	3	no	-1	mouse	no	sample	vacuum packed	-1	-1	30	4	no	na	-1	-1	UK	North Sea,	1965	na	small fish estimated to be 50g, From off the coast of aberdeen to Malmo. Fish only caught at North Sea and not at Sweden
CANN1965	FI	North sea, station7	14	0	14	0	no	0	0	0	0	0	0	0	0	yes	50	1	3	no	-1	mouse	no	sample	vacuum packed	-1	-1	30	4	no	na	-1	-1	UK	North Sea,	1965	na	small fish estimated to be 50g, From off the coast of aberdeen to Malmo. Fish only caught at North Sea and not at Sweden
CANN1965	FI	North sea, station8	5	0	5	0	no	0	0	0	0	0	0	0	0	yes	50	1	3	no	-1	mouse	no	sample	vacuum packed	-1	-1	30	4	no	na	-1	-1	UK	North Sea,	1965	na	small fish estimated to be 50g, From off the coast of aberdeen to Malmo. Fish only caught at North Sea and not at Sweden
CANN1966	FI	Herring, vacuum packed	646	5	641	0	no	0	0	0	0	5	0	5	0	yes	100	1	3	no	-1	mouse	no	sample	vacuum packed	-1	-1	30	6	no	na	-1	-1	Scandinavia	NA	1965	Summer	100g estimated kipper size
CANN1966	FI	Herring, vacuum packed	26	1	15	0	no	0	0	0	0	11	0	11	0	yes	200	1	3	no	-1	mouse	no	sample	vacuum packed	-1	-1	30	6	no	na	-1	-1	Norway	Storsild	1966	Winter	200g for whole fish and 5 g for intestines
CANN1966	FI	Herring, vacuum packed	16	5	11	0	no	0	0	0	0	5	0	5	0	yes	200	1	3	no	-1	mouse	no	sample	vacuum packed	-1	-1	30	6	no	na	-1	-1	Norway	Storsild	1966	Winter	200g for whole fish and 5 g for intestines
CANN1966	FI	white fish	130	0	130	0	no	0	0	0	0	0	0	0	0	yes	5	1	3	no	-1	mouse	no	sample	vacuum packed	-1	-1	30	6	no	na	-1	-1	Scandinavia	Skagerrak straights	1966	na	200g for whole fish and 5 g for intestines
CANN1966	FI	white fish	130	0	130	0	no	0	0	0	0	0	0	0	0	yes	200	1	3	no	-1	mouse	no	sample	vacuum packed	-1	-1	30	6	no	na	-1	-1	Scandinavia	Skagerrak straights	1966	na	200g for whole fish and 5 g for intestines
CANN1966	FI	white fish	96	0	96	0	no	0	0	0	0	0	0	0	0	yes	5	1	3	no	-1	mouse	no	sample	vacuum packed	-1	-1	30	6	no	na	-1	-1	UK	North Sea	1966	na	200g for whole fish and 5 g for intestines
CANN1966	FI	herring	200	0	200	0	no	0	0	0	0	0	0	0	0	yes	5	1	3	no	-1	mouse	no	sample	vacuum packed	-1	-1	30	6	no	na	-1	-1	UK	North Sea	1966	na	200g for whole fish and 5 g for intestines
CANN1966	FI	herring	29	19	10	0	no	0	0	0	0	19	0	19	0	yes	200	1	3	no	-1	mouse	no	sample	vacuum packed	-1	-1	30	6	no	na	-1	-1	Norway	Norwegian Sea	1966	na	200g for whole fish and 5 g for intestines
CANN1966	FI	herring	14	0	14	0	no	0	0	0	0	0	0	0	0	yes	5	1	3	no	-1	mouse	no	sample	vacuum packed	-1	-1	30	6	no	na	-1	-1	Norway	Norwegian Sea	1966	na	200g for whole fish and 5 g for intestines
CANN1966	FI	herring	18	8	10	0	no	0	0	0	0	8	0	8	0	yes	200	1	3	no	-1	mouse	no	sample	vacuum packed	-1	-1	30	6	no	na	-1	-1	Norway	Viking Bank, North Sea	1966	na	200g for whole fish and 5 g for intestines
CANN1966	FI	herring	8	3	5	0	no	0	0	0	0	3	0	3	0	yes	5	1	3	no	-1	mouse	no	sample	vacuum packed	-1	-1	30	6	no	na	-1	-1	Norway	Viking Bank, North Sea	1966	na	200g for whole fish and 5 g for intestines
CANN1975	FI	A, rainbow trout, farm A	35	2	33	2	no	0	0	0	0	0	0	0	0	yes	200	1	3	no	-1	mouse	no	sample	vacuum packed	-1	-1	30	6	no	na	-1	-1	UK	NA	1972	Winter	200g for whole fish and 5 g for intestines
CANN1975	FI	A, rainbow trout, farm A	35	0	35	0	no	0	0	0	0	0	0	0	0	yes	5	1	3	no	-1	mouse	no	Robertson CMM	anaerobic	-1	-1	30	6	no	na	-1	-1	UK	NA	1972	Winter	200g for whole fish and 5 g for intestines
CANN1975	FI	B, rainbow trout, farm A	35	0	35	0	no	0	0	0	0	0	0	0	0	yes	200	1	3	no	-1	mouse	no	sample	vacuum packed	-1	-1	30	6	no	na	-1	-1	UK	NA	1973	Winter	200g for whole fish and 5 g for intestines
CANN1975	FI	B, rainbow trout, farm B	35	2	33	2	no	0	0	0	0	0	0	0	0	yes	5	1	3	no	-1	mouse	no	Robertson CMM	anaerobic	-1	-1	30	6	no	na	-1	-1	UK	NA	1973	Winter	200g for whole fish and 5 g for intestines
CANN1975	FI	A, rainbow trout, farm A	35	3	32	0	Yes	3	0	3	0	3	3	0	0	yes	200	1	3	no	-1	mouse	no	sample	vacuum packed	-1	-1	30	6	no	na	-1	-1	UK	NA	1973	Spring	200g for whole fish and 5 g for intestines
CANN1975	FI	A, rainbow trout, farm A	35	3	32	0	Yes	3	0	3	0	3	3	0	0	yes	200	1	3	no	-1	mouse	no	sample	vacuum packed	-1	-1	30	6	no	na	-1	-1	UK	NA	1973	Winter	200g for whole fish and 5 g for intestines
CANN1975	FI	A, rainbow trout, farm A	35	1	34	0	Yes	1	0	1	0	1	1	0	0	yes	200	1	3	no	-1	mouse	no	sample	vacuum packed	-1	-1	30	6	no	na	-1	-1	UK	NA	1974	Summer	200g for whole fish and 5 g for intestines
CANN1975	FI	A, rainbow trout, farm A	35	5	30	5	no	0	0	0	0	0	0	0	0	yes	200	1	3	no	-1	mouse	no	sample	vacuum packed	-1	-1	30	6	no	na	-1	-1	UK	NA	1974	Autumn	200g for whole fish and 5 g for intestines
CANN1975	FI	A, rainbow trout, farm A	35	0	35	0	no	0	0	0	0	0	0	0	0	yes	5	1	3	no	-1	mouse	no	Robertson CMM	anaerobic	-1	-1	30	6	no	na	-1	-1	UK	NA	1973	Spring	200g for whole fish and 5 g for intestines
CANN1975	FI	A, rainbow trout, farm A	35	2	33	0	Yes	2	0	2	0	2	2	0	0	yes	5	1	3	no	-1	mouse	no	Robertson CMM	anaerobic	-1	-1	30	6	no	na	-1	-1	UK	NA	1973	Winter	200g for whole fish and 5 g for intestines
CANN1975	FI	A, rainbow trout, farm A	35	0	35	0	no	0	0	0	0	0	0	0	0	yes	5	1	3	no	-1	mouse	no	Robertson CMM	anaerobic	-1	-1	30	6	no	na	-1	-1	UK	NA	1974	Summer	200g for whole fish and 5 g for intestines
CANN1975	FI	A, rainbow trout, farm A	35	2	33	2	no	0	0	0	0	0	0	0	0	yes	5	1	3	no	-1	mouse	no	Robertson CMM	anaerobic	-1	-1	30	6	no	na	-1	-1	UK	NA	1974	Autumn	200g for whole fish and 5 g for intestines
CANN1975	FI	C, rainbow trout, farm C	35	3	32	0	Yes	3	0	3	0	3	3	0	0	yes	200	1	3	no	-1	mouse	no	sample	vacuum packed	-1	-1	30	6	no	na	-1	-1	UK	NA	1973	Spring	200g for whole fish and 5 g for intestines
CANN1975	FI	C, rainbow trout, farm C	35	0	35	0	no	0	0	0	0	0	0	0	0	yes	5	1	3	no	-1	mouse	no	Robertson CMM	anaerobic	-1	-1	30	6	no	na	-1	-1	UK	NA	1973	Spring	200g for whole fish and 5 g for intestines
CANN1975	FI	D, rainbow trout, farm D	35	1	34	1	no	0	0	0	0	0	0	0	0	yes	200	2	3	no	-1	mouse	no	sample	vacuum packed	-1	-1	30	6	no	na	-1	-1	UK	Scotland	1973	Spring	200g for whole fish and 5 g for intestines
CANN1975	FI	D, rainbow trout, farm D	35	8	27	0	no	0	0	0	0	0	0	0	8	yes	5	1	3	no	-1	mouse	no	Robertson CMM	anaerobic	-1	-1	30	6	no	na	-1	-1	UK	Scotland	1973	Spring	200g for whole fish and 5 g for intestines
CANN1975	FI	E,rainbow trout, farm E	35	0	35	0	no	0	0	0	0	0	0	0	0	yes	200	1	3	no	-1	mouse	no	sample	vacuum packed	-1	-1	30	6	no	na	-1	-1	UK	Scotland	1973	Spring	200g for whole fish and 5 g for intestines
CANN1975	FI	E,rainbow trout, farm E	35	13	22	0	no	0	0	0	0	0	0	0	13	yes	5	1	3	no	-1	mouse	no	Robertson CMM	anaerobic	-1	-1	30	6	no	na	-1	-1	UK	Scotland	1973	Spring	200g for whole fish and 5 g for intestines
CANN1975	FI	F, rainbow trout, farm F	35	1	34	1	no	0	0	0	0	0	0	0	0	yes	200	1	3	no	-1	mouse	no	sample	vacuum packed	-1	-1	30	6	no	na	-1	-1	UK	NA	1973	Spring	200g for whole fish and 5 g for intestines
CANN1975	FI	F, rainbow trout, farm F	35	0	35	0	no	0	0	0	0	0	0	0	0	yes	5	1	3	no	-1	mouse	no	Robertson CMM	anaerobic	-1	-1	30	6	no	na	-1	-1	UK	NA	1973	Spring	200g for whole fish and 5 g for intestines
CANN1975	FI	G, rainbow trout, farm G	35	1	34	0	Yes	1	0	1	0	1	1	0	0	yes	200	1	3	no	-1	mouse	no	sample	vacuum packed	-1	-1	30	6	no	na	-1	-1	UK	NA	1973	Summer	200g for whole fish and 5 g for intestines
CANN1975	FI	G, rainbow trout, farm G	35	0	35	0	no	0	0	0	0	0	0	0	0	yes	5	1	3	no	-1	mouse	no	Robertson CMM	anaerobic	-1	-1	30	6	no	na	-1	-1	UK	NA	1973	Summer	200g for whole fish and 5 g for intestines
CANN1975	FI	H, rainbow trout, farm H	35	0	35	0	no	0	0	0	0	0	0	0	0	yes	200	1	3	no	-1	mouse	no	sample	vacuum packed	-1	-1	30	6	no	na	-1	-1	UK	NA	1973	Summer	200g for whole fish and 5 g for intestines
CANN1975	FI	H, rainbow trout, farm H	35	0	35	0	no	0	0	0	0	0	0	0	0	yes	5	1	3	no	-1	mouse	no	Robertson CMM	anaerobic	-1	-1	30	6	no	na	-1	-1	UK	NA	1973	Summer	200g for whole fish and 5 g for intestines
CANN1975	FI	I, rainbow trout, farm I	35	0	35	0	no	0	0	0	0	0	0	0	0	yes	200	1	3	no	-1	mouse	no	sample	vacuum packed	-1	-1	30	6	no	na	-1	-1	UK	NA	1973	Summer	200g for whole fish and 5 g for intestines
CANN1975	FI	I, rainbow trout, farm I	35	0	35	0	no	0	0	0	0	0	0	0	0	yes	5	1	3	no	-1	mouse	no	Robertson CMM	anaerobic	-1	-1	30	6	no	na	-1	-1	UK	NA	1973	Summer	200g for whole fish and 5 g for intestines
CANN1975	FI	J, rainbow trout, farm J	35	0	35	0	no	0	0	0	0	0	0	0	0	yes	200	1	3	no	-1	mouse	no	sample	vacuum packed	-1	-1	30	6	no	na	-1	-1	UK	NA	1973	Autumn	200g for whole fish and 5 g for intestines
CANN1975	FI	J, rainbow trout, farm J	35	1	34	1	no	0	0	0	0	0	0	0	0	yes	5	1	3	no	-1	mouse	no	Robertson CMM	anaerobic	-1	-1	30	6	no	na	-1	-1	UK	NA	1973	Autumn	200g for whole fish and 5 g for intestines
CANN1975	FI	K, rainbow trout, farm K	35	35	0	4	no	0	0	0	0	33	0	33	0	yes	200	1	3	no	-1	mouse	no	sample	vacuum packed	-1	-1	30	6	no	na	-1	-1	UK	England	1973	Winter	200g for whole fish and 5 g for intestines
CANN1975	FI	K, rainbow trout, farm K	35	34	1	4	no	0	0	0	0	34	0	34	0	yes	5	1	3	no	-1	mouse	no	Robertson CMM	anaerobic	-1	-1	30	6	no	na	-1	-1	UK	England	1973	Winter	200g for whole fish and 5 g for intestines
CANN1975	FI	L, rainbow trout, farm L	35	2	33	0	Yes	2	0	2	0	2	2	0	0	yes	200	1	3	no	-1	mouse	no	sample	vacuum packed	-1	-1	30	6	no	na	-1	-1	UK	NA	1974	Spring	200g for whole fish and 5 g for intestines
CANN1975	FI	L, rainbow trout, farm L	35	3	32	2	Yes	2	0	2	0	2	2	0	0	yes	5	1	3	no	-1	mouse	no	Robertson CMM	anaerobic	-1	-1	30	6	no	na	-1	-1	UK	NA	1974	Spring	200g for whole fish and 5 g for intestines
CANN1975	FI	M, rainbow trout, farm M	35	1	34	1	no	0	0	0	0	0	0	0	0	yes	200	1	3	no	-1	mouse	no	sample	vacuum packed	-1	-1	30	6	no	na	-1	-1	UK	NA	1974	Spring	200g for whole fish and 5 g for intestines
CANN1975	FI	M, rainbow trout, farm M	35	1	34	1	no	0	0	0	0	0	0	0	0	yes	5	1	3	no	-1	mouse	no	Robertson CMM	anaerobic	-1	-1	30	6	no	na	-1	-1	UK	NA	1974	Spring	200g for whole fish and 5 g for intestines
CANN1975	FI	N, rainbow trout, farm N	35	0	35	0	no	0	0	0	0	0	0	0	0	yes	200	1	3	no	-1	mouse	no	sample	vacuum packed	-1	-1	30	6	no	na	-1	-1	UK	NA	1974	Spring	200g for whole fish and 5 g for intestines
CANN1975	FI	N, rainbow trout, farm N	35	0	35	0	no	0	0	0	0	0	0	0	0	yes	5	1	3	no	-1	mouse	no	Robertson CMM	anaerobic	-1	-1	30	6	no	na	-1	-1	UK	NA	1974	Spring	200g for whole fish and 5 g for intestines
CANN1975	FI	O, rainbow trout, farm O	35	1	34	0	Yes	1	0	1	0	1	1	0	0	yes	200	1	3	no	-1	mouse	no	sample	vacuum packed	-1	-1	30	6	no	na	-1	-1	UK	NA	1974	Summer	200g for whole fish and 5 g for intestines
CANN1975	FI	O, rainbow trout, farm O	35	1	34	0	Yes	1	0	1	0	1	1	0	0	yes	5	1	3	no	-1	mouse	no	Robertson CMM	anaerobic	-1	-1	30	6	no	na	-1	-1	UK	NA	1974	Summer	200g for whole fish and 5 g for intestines
CANN1975	FI	P, rainbow trout, farm P	35	0	35	0	no	0	0	0	0	0	0	0	0	yes	200	1	3	no	-1	mouse	no	sample	vacuum packed	-1	-1	30	6	no	na	-1	-1	UK	NA	1974	Summer	200g for whole fish and 5 g for intestines
CANN1975	FI	P, rainbow trout, farm P	35	0	35	0	no	0	0	0	0	0	0	0	0	yes	5	1	3	no	-1	mouse	no	Robertson CMM	anaerobic	-1	-1	30	6	no	na	-1	-1	UK	NA	1974	Summer	200g for whole fish and 5 g for intestines
CANN1975	FI	Q, rainbow trout, farm Q	35	10	25	0	no	0	0	0	0	10	0	10	0	yes	200	1	3	no	-1	mouse	no	Robertson CMM	anaerobic	-1	-1	30	6	no	na	-1	-1	UK	England	1974	Summer	200g for whole fish and 5 g for intestines
CANN1975	FI	Q, rainbow trout, farm Q	35	11	24	1	no	0	0	0	0	11	0	11	0	yes	5	1	3	no	-1	mouse	no	Robertson CMM	anaerobic	-1	-1	30	6	no	na	-1	-1	UK	England	1974	Summer	200g for whole fish and 5 g for intestines
CARLIN2004	FI	fish and shelffish	102	8	94	0	Yes	8	6	5	0	5	5	0	0	yes	37.5	1	4	no	-1	PCR-ELISA	yes	TYG+C	N2/H2 95/5	-1	-1	30	3	no	TYG	30	16	France	NA	2004	na	25-50g,PCR positve samples sent for mouse bioassay, 1A, 1B
CARLIN2004	ME	meat and poultry	143	12	131	0	Yes	12	7	6	0	6	6	0	0	yes	37.5	1	4	no	-1	PCR-ELISA	yes	TYG+C	N2/H2 95/5	-1	-1	30	3	no	TYG	30	16	France	NA	2004	na	25-50g,PCR positve samples sent for mouse bioassay, 1A, 1B
CARLIN2004	MX	aroma, sauce, gravy	62	1	61	1	no	0	0	0	0	0	0	0	0	yes	37.5	1	4	no	-1	PCR-ELISA	yes	TYG+C	N2/H2 95/5	-1	-1	30	3	no	TYG	30	16	France	NA	2004	na	25-50g,PCR positve samples sent for mouse bioassay, 1A, 1B
CARLIN2004	PW	thickening agents, including starch	25	4	21	0	Yes	4	1	3	0	3	3	0	0	yes	37.5	1	4	no	-1	PCR-ELISA	yes	TYG+C	N2/H2 95/5	-1	-1	30	3	no	TYG	30	16	France	NA	2004	na	25-50g,PCR positve samples sent for mouse bioassay, 1A, 1B
CARLIN2004	DN	dehydrated dairy ingredients	26	3	23	3	no	0	0	0	0	0	0	0	0	yes	37.5	1	4	no	-1	PCR-ELISA	yes	TYG+C	N2/H2 95/5	-1	-1	30	3	no	TYG	30	16	France	NA	2004	na	25-50g,PCR positve samples sent for mouse bioassay, 1A, 1B
CARLIN2004	HS	spices, herbs, dehydrated mushroom	65	0	65	0	no	0	0	0	0	0	0	0	0	yes	37.5	1	4	no	-1	PCR-ELISA	yes	TYG+C	N2/H2 95/5	-1	-1	30	3	no	TYG	30	16	France	NA	2004	na	Inludes dried mushroom, which is in another category
CARROLL1966	FI	sand trout, cynoscion sp, pooled sample from 6 fish	3	1	2	0	no	1	1	0	0	0	0	0	0	yes	6	1	3	no	-1	mouse	no	Robertson CMM	anaerobic	-1	-1	30	4	no	na	-1	-1	Venezuela	Caribbean sea	1966	october	viscera from 6 fish pooled
CARROLL1966	FI	lanes snapper, lutjanus synagris, pooled sample from 6 fish	18	2	16	1	no	1	1	0	0	0	0	0	0	yes	6	1	3	no	-1	mouse	no	Robertson CMM	anaerobic	-1	-1	30	4	no	na	-1	-1	Venezuela	Caribbean sea	1966	october	viscera from 6 fish pooled
CARROLL1966	SH	schrimp, panaeus aztecus, heads pooled from 20 schrimps	12	7	5	3	no	3	3	0	0	1	0	1	0	yes	2	1	3	no	-1	mouse	no	Robertson CMM	anaerobic	-1	-1	30	4	no	na	-1	-1	Venezuela	Caribbean sea	1966	october	heads pooled from 20 schrimps, also various tubes (A - J) contained different toxins, num positve is estimated
CHAPMAN1966	FI	11 different species, fresh water	32	5	27	3	no	0	0	0	0	2	0	2	0	yes	200	1	3	no	-1	mouse	no	TPGT	anaerobic	-1	-1	30	2	no	na	-1	-1	USA	Cayuga lake, New York State	1965	na	Fish samples, initially incubated in VP plastic bags at 10C, 3 weeks, 20C, 2 weeks.
CRAIG1968	FI	sockeye salmon	59	7	52	0	Yes	3	2	0	1	5	0	4	1	yes	5	1	4	no	-1	mouse	yes	TPG	anaerobic	-1	-1	28	5	no	na	-1	-1	USA	Columbia river	1967	na	1% trypsin added, gills and viscera only
CRAIG1968	FI	chinook salmon	74	5	69	0	no	0	0	0	0	5	0	5	0	yes	5	1	4	no	-1	mouse	yes	TPG	anaerobic	-1	-1	28	5	no	na	-1	-1	USA	Columbia river	1967	na	1% trypsin added, gills and viscera only
CRAIG1968	FI	chinook salmon	15	0	15	0	no	0	0	0	0	0	0	0	0	yes	5	1	4	no	-1	mouse	yes	TPG	anaerobic	-1	-1	28	5	no	na	-1	-1	USA	Pacific ocean, westport, washington	1967	na	1% trypsin added, gills and viscera only
CRAIG1968	FI	coho salmon	65	0	65	0	no	0	0	0	0	0	0	0	0	yes	5	1	4	no	-1	mouse	yes	TPG	anaerobic	-1	-1	28	5	no	na	-1	-1	USA	Juan de Fuca, Port Angeles, Washington	1967	na	1% trypsin added, gills and viscera only
CRAIG1968	FI	coho salmon	50	2	48	0	no	0	0	0	0	2	0	2	0	yes	5	1	4	no	-1	mouse	yes	TPG	anaerobic	-1	-1	28	5	no	na	-1	-1	USA	Pacific Ocean, LaPush, Washington	1967	na	1% trypsin added, gills and viscera only
CRAIG1968	FI	coho salmon	43	2	41	0	no	0	0	0	0	2	0	2	0	yes	5	1	4	no	-1	mouse	yes	TPG	anaerobic	-1	-1	28	5	no	na	-1	-1	USA	Pacific Ocean, Westport, Washington	1967	na	1% trypsin added, gills and viscera only
CRAIG1968	FI	coho salmon	29	5	24	0	no	0	0	0	0	5	0	5	0	yes	5	1	4	no	-1	mouse	yes	TPG	anaerobic	-1	-1	28	5	no	na	-1	-1	USA	Columbia River	1967	na	1% trypsin added, gills and viscera only
CRAIG1968	FI	coho salmon	34	1	33	0	no	0	0	0	0	1	0	1	0	yes	5	1	4	no	-1	mouse	yes	TPG	anaerobic	-1	-1	28	5	no	na	-1	-1	USA	Pacific ocean, Depoe bay, Oregon	1967	na	1% trypsin added, gills and viscera only
CRAIG1968	FI	steelhead trout	30	7	23	0	Yes	2	0	2	0	7	2	5	0	yes	5	1	4	no	-1	mouse	yes	TPG	anaerobic	-1	-1	28	5	no	na	-1	-1	USA	Alsea River, Oregon coast	1967	na	1% trypsin added, gills and viscera only
CRAIG1968	FI	sturgeon	27	3	24	0	no	0	0	0	0	3	0	3	0	yes	5	1	4	no	-1	mouse	yes	TPG	anaerobic	-1	-1	28	5	no	na	-1	-1	USA	Columbia river	1967	na	1% trypsin added, gills and viscera only
CRAIG1968	FI	dover sole	15	0	15	0	no	0	0	0	0	0	0	0	0	yes	5	1	4	no	-1	mouse	yes	TPG	anaerobic	-1	-1	28	5	no	na	-1	-1	USA	Coos Bay, Oregon coast	1967	na	1% trypsin added, gills and viscera only
CRAIG1968	FI	english sole	19	6	13	0	no	0	0	0	0	5	0	5	0	yes	5	1	4	no	-1	mouse	yes	TPG	anaerobic	-1	-1	28	5	no	na	-1	-1	USA	Coos Bay and Astoria, Oregon coast	1967	na	1% trypsin added, gills and viscera only
CRAIG1968	FI	petroli sole	26	2	24	0	yes	1	1	0	0	1	0	1	0	yes	5	1	4	no	-1	mouse	yes	TPG	anaerobic	-1	-1	28	5	no	na	-1	-1	USA	Coos Bay and Astoria, Oregon coast	1967	na	1% trypsin added, gills and viscera only
CRAIG1968	FI	rex sole	5	0	5	0	no	0	0	0	0	0	0	0	0	yes	5	1	4	no	-1	mouse	yes	TPG	anaerobic	-1	-1	28	5	no	na	-1	-1	USA	Coos Bay, Oregon coast	1967	na	1% trypsin added, gills and viscera only
CRAIG1968	FI	ling cod	16	2	14	0	no	0	0	0	0	2	0	2	0	yes	5	1	4	no	-1	mouse	yes	TPG	anaerobic	-1	-1	28	5	no	na	-1	-1	USA	Coos Bay and Astoria, Oregon coast	1967	na	1% trypsin added, gills and viscera only
CRAIG1968	FI	true cod	12	1	11	0	no	0	0	0	0	1	0	1	0	yes	5	1	4	no	-1	mouse	yes	TPG	anaerobic	-1	-1	28	5	no	na	-1	-1	USA	Coos Bay and Astoria, Oregon coast	1967	na	1% trypsin added, gills and viscera only
CRAIG1968	FI	red rock cod	13	6	7	0	no	0	0	0	0	6	0	6	0	yes	5	1	4	no	-1	mouse	yes	TPG	anaerobic	-1	-1	28	5	no	na	-1	-1	USA	Coos Bay and Astoria, Oregon coast	1967	na	1% trypsin added, gills and viscera only
CRAIG1968	FI	green cod	1	0	1	0	no	0	0	0	0	0	0	0	0	yes	5	1	4	no	-1	mouse	yes	TPG	anaerobic	-1	-1	28	5	no	na	-1	-1	USA	Coos Bay, Oregon coast	1967	na	1% trypsin added, gills and viscera only
CRAIG1968	FI	black cod	6	2	4	0	Yes	1	0	1	0	2	1	1	0	yes	5	1	4	no	-1	mouse	yes	TPG	anaerobic	-1	-1	28	5	no	na	-1	-1	USA	Astoria, Oregon coast	1967	na	1% trypsin added, gills and viscera only
CRAIG1968	FI	grouper	9	1	8	1	no	0	0	0	0	0	0	0	0	yes	5	1	4	no	-1	mouse	yes	TPG	anaerobic	-1	-1	28	5	no	na	-1	-1	USA	Coos bay, Oregon coast	1967	na	1% trypsin added, gills and viscera only
CRAIG1968	FI	perch	10	0	10	0	no	0	0	0	0	0	0	0	0	yes	5	1	4	no	-1	mouse	yes	TPG	anaerobic	-1	-1	28	5	no	na	-1	-1	USA	Coos bay, Oregon coast	1967	na	1% trypsin added, gills and viscera only
CRAIG1968	SH	clams, razor, composite samples	75	5	70	0	Yes	2	1	1	0	4	1	3	0	yes	5	1	4	no	-1	mouse	yes	TPG	anaerobic	-1	-1	28	5	no	na	-1	-1	USA	Winchester bay, Oregon and an ocean beach, Seaside, Oregon	1967	na	1% trypsin added, pooled samples from 3-5 specimens
CRAIG1968	SH	clams, cockle, composite samples	14	10	4	0	no	0	0	0	0	10	0	10	0	yes	10	1	4	no	-1	mouse	yes	TPG	anaerobic	-1	-1	28	5	no	na	-1	-1	USA	Yachina Bay and Yachats, Oregon	1967	na	1% trypsin added, pooled samples from 3-5 specimens
CRAIG1968	SH	clams, softshell, composite samples	12	8	4	0	no	0	0	0	0	8	0	8	0	yes	10	1	4	no	-1	mouse	yes	TPG	anaerobic	-1	-1	28	5	no	na	-1	-1	USA	Yachina Bay, Florence, Reedsport, Oregon	1967	na	1% trypsin added, pooled samples from 3-5 specimens
CRAIG1968	SH	clams, littleneck, composite samples	11	3	8	0	no	0	0	0	0	3	0	3	0	yes	10	1	4	no	-1	mouse	yes	TPG	anaerobic	-1	-1	28	5	no	na	-1	-1	USA	Yachina Bay, Florence, Oregon and Nahcotta, Washington	1967	na	1% trypsin added, pooled samples from 8-10 specimens
CRAIG1968	SH	clams, horseneck, composite samples	3	1	2	0	no	0	0	0	0	1	0	1	0	yes	10	1	4	no	-1	mouse	yes	TPG	anaerobic	-1	-1	28	5	no	na	-1	-1	USA	Florence, Oregon	1967	na	1% trypsin added, pooled samples from 3-5 specimens
CRAIG1968	SH	oysters, pacific, composite samples	16	6	10	0	no	0	0	0	0	5	0	5	0	yes	10	1	4	no	-1	mouse	yes	TPG	anaerobic	-1	-1	28	5	no	na	-1	-1	USA	Yaquina bay, Tillamook, Bay city, Oregon	1967	na	1% trypsin added, pooled samples from 3-5 specimens
CRAIG1968	SH	crabs, dungeness, composite samples	22	4	18	0	Yes	1	0	1	0	4	1	3	0	yes	10	1	4	no	-1	mouse	yes	TPG	anaerobic	-1	-1	28	5	no	na	-1	-1	USA	Yaquina bay, Winchester bay, Oregon and Chinook, Washington	1967	na	1% trypsin added, pooled samples from 3-5 specimens
CRISEO1993	HO	honey, sicily, italy	30	2	28	0	Yes	2	0	2	0	2	2	0	0	no	10	0.033	3	no	-1	mouse	yes	CMM	anaerobic	70	15	35	10	no	na	-1	-1	Italy	Sicily	1993	Spring, Summer	all samples were simultaneously plated on TGEA
DECENTORBI1994	HO	honey	42	1	41	0	no	1	1	0	0	0	0	0	0	no	20	0.0067	3	no	-1	mouse	no	CMM	anaerobic	80	15	30	7	no	na	-1	-1	Argentina	san luis, la pampa, cordoba,mendoza	1993	na	foreign language, one sample not heat treated
DELMAS1994	HO	honey, from flowers, acacia, fir tree, mountain, miscellaneous	90	4	86	4	no	0	0	0	0	0	0	0	0	no	25	1	3	no	-1	mouse	no	TPGYM	anaerobic	80	25	35	4	no	na	-1	-1	France	Starsbourg area, Alsace, lorraine and france-comte	1994	na	In this study 8 samples toxic but C botulinum not found. Other clostridia present
DELMAS1994	HO	honey, from flowers, acacia, fir tree, mountain, miscellaneous	3	0	3	0	no	0	0	0	0	0	0	0	0	no	25	1	3	no	-1	mouse	no	TPGYM	anaerobic	80	25	35	4	no	na	-1	-1	Australia	na	1994	na	In this study 8 samples toxic but C botulinum not found. Other clostridia present
DELMAS1994	HO	honey, from flowers, acacia, fir tree, mountain, miscellaneous	5	0	5	0	no	0	0	0	0	0	0	0	0	no	25	1	3	no	-1	mouse	no	TPGYM	anaerobic	80	25	35	4	no	na	-1	-1	Canada	na	1994	na	In this study 8 samples toxic but C botulinum not found. Other clostridia present
DELMAS1994	HO	honey, from flowers, acacia, fir tree, mountain, miscellaneous	3	2	1	2	no	0	0	0	0	0	0	0	0	no	25	1	3	no	-1	mouse	no	TPGYM	anaerobic	80	25	35	4	no	na	-1	-1	China	na	1994	na	In this study 8 samples toxic but C botulinum not found. Other clostridia present
DELMAS1994	HO	honey, from flowers, acacia, fir tree, mountain, miscellaneous	3	0	3	0	no	0	0	0	0	0	0	0	0	no	25	1	3	no	-1	mouse	no	TPGYM	anaerobic	80	25	35	4	no	na	-1	-1	Hungary	na	1994	na	In this study 8 samples toxic but C botulinum not found. Other clostridia present
DELMAS1994	HO	honey, from flowers, acacia, fir tree, mountain, miscellaneous	2	0	2	0	no	0	0	0	0	0	0	0	0	no	25	1	3	no	-1	mouse	no	TPGYM	anaerobic	80	25	35	4	no	na	-1	-1	Mexico	na	1994	na	In this study 8 samples toxic but C botulinum not found. Other clostridia present
DELMAS1994	HO	honey, from flowers, acacia, fir tree, mountain, miscellaneous	1	1	0	1	no	0	0	0	0	0	0	0	0	no	25	1	3	no	-1	mouse	no	TPGYM	anaerobic	80	25	35	4	no	na	-1	-1	Romania	na	1994	na	In this study 8 samples toxic but C botulinum not found. Other clostridia present
DELMAS1994	HO	honey, from flowers, acacia, fir tree, mountain, miscellaneous	1	0	1	0	no	0	0	0	0	0	0	0	0	no	25	1	3	no	-1	mouse	no	TPGYM	anaerobic	80	25	35	4	no	na	-1	-1	Russia	na	1994	na	In this study 8 samples toxic but C botulinum not found. Other clostridia present
DELMAS1994	HO	honey, from flowers, acacia, fir tree, mountain, miscellaneous	5	1	4	1	no	0	0	0	0	0	0	0	0	no	25	1	3	no	-1	mouse	no	TPGYM	anaerobic	80	25	35	4	no	na	-1	-1	Spain	na	1994	na	In this study 8 samples toxic but C botulinum not found. Other clostridia present
DELMAS1994	HO	honey, from flowers, acacia, fir tree, mountain, miscellaneous	1	0	1	0	no	0	0	0	0	0	0	0	0	no	25	1	3	no	-1	mouse	no	TPGYM	anaerobic	80	25	35	4	no	na	-1	-1	turkey	na	1994	na	In this study 8 samples toxic but C botulinum not found. Other clostridia present
DELMAS1994	HO	honey, from flowers, acacia, fir tree, mountain, miscellaneous	1	0	1	0	no	0	0	0	0	0	0	0	0	no	25	1	3	no	-1	mouse	no	TPGYM	anaerobic	80	25	35	4	no	na	-1	-1	vietnam	na	1994	na	In this study 8 samples toxic but C botulinum not found. Other clostridia present
DELMAS1994	HO	honey, from flowers, acacia, fir tree, mountain, miscellaneous	1	0	1	0	no	0	0	0	0	0	0	0	0	no	25	1	3	no	-1	mouse	no	TPGYM	anaerobic	80	25	35	4	no	na	-1	-1	na	na	1994	na	In this study 8 samples toxic but C botulinum not found. Other clostridia present
DELTORRE2004	CE	potato flakes, see notes	24	0	24	0	no	0	0	0	0	0	0	0	0	no	10	0.2	4	yes	2650	ELISA/PCR	no	CMM, PYGS with antibiotics and CMM	N2/H2 95/5	65	20	25	17	no	na	-1	-1	na	na	2003	na	shown is det limit for non proteolytic clostridia
DELTORRE2004	DN	dried milk powder, see notes	24	0	24	0	no	0	0	0	0	0	0	0	0	no	10	0.2	4	yes	2650	ELISA/PCR	no	CMM, PYGS with antibiotics and CMM	N2/H2 95/5	65	20	25	17	no	na	-1	-1	na	na	2003	na	shown is det limit for non proteolytic clostridia
DELTORRE2004	PW	flour, see notes	24	0	24	0	no	0	0	0	0	0	0	0	0	no	10	0.2	4	yes	2650	ELISA/PCR	no	CMM, PYGS with antibiotics and CMM	N2/H2 95/5	65	20	25	17	no	na	-1	-1	na	na	2003	na	shown is det limit for non proteolytic clostridia
DELTORRE2004	PW	starch, see notes	24	0	24	0	no	0	0	0	0	0	0	0	0	no	10	0.2	4	yes	2650	ELISA/PCR	no	CMM, PYGS with antibiotics and CMM	N2/H2 95/5	65	20	25	17	no	na	-1	-1	na	na	2003	na	shown is det limit for non proteolytic clostridia
DELTORRE2004	PW	flavouring, see notes	24	0	24	0	no	0	0	0	0	0	0	0	0	no	10	0.2	4	yes	2650	ELISA/PCR	no	CMM, PYGS with antibiotics and CMM	N2/H2 95/5	65	20	25	17	no	na	-1	-1	na	na	2003	na	shown is det limit for non proteolytic clostridia
DELTORRE2004	PW	sprinkling flour, see notes	24	0	24	0	no	0	0	0	0	0	0	0	0	no	10	0.2	4	yes	2650	ELISA/PCR	no	CMM, PYGS with antibiotics and CMM	N2/H2 95/5	65	20	25	17	no	na	-1	-1	na	na	2003	na	shown is det limit for non proteolytic clostridia
DELTORRE2004	MX	gnocchi, unpasteurized, with sorbic acid, mild vacuum, 20-24g, see notes	40	0	40	0	no	0	0	0	0	0	0	0	0	yes	22	0.5	4	yes	5300	ELISA/PCR	no	CMM, PYGS with antibiotics and CMM	N2/H2 95/5	65	20	25	17	no	na	-1	-1	na	na	2003	na	shown is det limit for non proteolytic clostridia
DELTORRE2004	MX	gnocchi, unpasteurized, with sorbic acid, mild vacuum, 20-24g, see notes	40	0	40	0	no	0	0	0	0	0	0	0	0	yes	22	0.5	4	yes	5300	ELISA/PCR	no	CMM, PYGS with antibiotics and CMM	N2/H2 95/5	65	20	25	17	no	na	-1	-1	na	na	2003	na	shown is det limit for non proteolytic clostridia
DELTORRE2004	MX	gnocchi, unpasteurized, with sorbic acid, mild vacuum, 20-24g, see notes	40	0	40	0	no	0	0	0	0	0	0	0	0	yes	22	0.5	4	yes	5300	ELISA/PCR	no	CMM, PYGS with antibiotics and CMM	N2/H2 95/5	65	20	25	17	no	na	-1	-1	na	na	2003	na	shown is det limit for non proteolytic clostridia
DELTORRE2004	MX	gnocchi, unpasteurized, with sorbic acid, mild vacuum, 20-24g, see notes	40	0	40	0	no	0	0	0	0	0	0	0	0	yes	22	0.5	4	yes	5300	ELISA/PCR	no	CMM, PYGS with antibiotics and CMM	N2/H2 95/5	65	20	25	17	no	na	-1	-1	na	na	2003	na	shown is det limit for non proteolytic clostridia
DODDS1992	FI	salmon, smoked, retail outlets	100	0	100	0	no	0	0	0	0	0	0	0	0	no	25	0.01	4	no	-1	mouse	yes	CMM	anaerobic	-1	-1	30	5	no	na	-1	-1	Canada	Ontario	1991	na	plate counts on McClung toabe agar
EKLUND1970	SH	whole crab, live	21	12	9	0	no	0	0	0	0	12	0	12	0	yes	5	1	4	yes	200	mouse	yes	CMM	N2/CO2 95/5	-1	-1	30	3	no	na	-1	-1	USA	Pacific coast, Alaska	1966	na	detection limit from eklund 2005, which is a review of this paper
EKLUND1970	SH	whole crab, live	18	11	7	0	no	0	0	0	0	11	1	10	0	yes	5	1	4	yes	200	mouse	yes	CMM	N2/CO2 95/5	-1	-1	30	3	no	na	-1	-1	USA	Pacific coast, washington, bellingham	1966	na	detection limit from eklund 2005, which is a review of this paper
EKLUND1970	SH	whole crab, live	6	4	2	0	no	0	0	0	0	4	0	4	0	yes	5	1	4	yes	200	mouse	yes	CMM	N2/CO2 95/5	-1	-1	30	3	no	na	-1	-1	USA	Pacific coast, washington, bellingham	1966	na	detection limit from eklund 2005, which is a review of this paper
EKLUND1970	SH	whole crab, live	32	24	8	0	no	0	0	0	0	24	0	24	0	yes	5	1	4	yes	200	mouse	yes	CMM	N2/CO2 95/5	-1	-1	30	3	no	na	-1	-1	USA	Pacific coast, washington, bellingham	1966	na	detection limit from eklund 2005, which is a review of this paper
EKLUND1970	SH	whole crab, live	40	30	10	0	yes	1	1	0	0	29	0	29	0	yes	5	1	4	yes	200	mouse	yes	CMM	N2/CO2 95/5	-1	-1	30	3	no	na	-1	-1	USA	Pacific coast, washington, grays harbour	1966	na	detection limit from eklund 2005, which is a review of this paper
EKLUND1970	SH	whole crab, live	20	17	3	0	no	0	0	0	0	17	0	17	0	yes	5	1	4	yes	200	mouse	yes	CMM	N2/CO2 95/5	-1	-1	30	3	no	na	-1	-1	USA	Pacific coast, columbia river	1966	na	detection limit from eklund 2005, which is a review of this paper
EKLUND1970	SH	whole crab, live	50	7	43	0	no	0	0	0	0	7	0	7	0	yes	5	1	4	yes	200	mouse	yes	CMM	N2/CO2 95/5	-1	-1	30	3	no	na	-1	-1	USA	Pacific coast, californai, eureka	1966	na	detection limit from eklund 2005, which is a review of this paper
EKLUND1970	SH	whole crab, live	43	13	30	0	yes	1	1	0	0	12	1	11	0	yes	5	1	4	yes	200	mouse	yes	CMM	N2/CO2 95/5	-1	-1	30	3	no	na	-1	-1	USA	Pacific coast, californai, eureka	1966	na	detection limit from eklund 2005, which is a review of this paper
EKLUND1970	SH	whole crab, live	50	6	44	1	no	0	0	0	0	5	1	4	0	yes	5	1	4	yes	200	mouse	yes	CMM	N2/CO2 95/5	-1	-1	30	3	no	na	-1	-1	USA	Pacific coast, californai, eureka	1966	na	detection limit from eklund 2005, which is a review of this paper
EKLUND1970	SH	whole crab, live	18	5	13	0	no	0	0	0	0	5	0	5	0	yes	5	1	4	yes	200	mouse	yes	CMM	N2/CO2 95/5	-1	-1	30	3	no	na	-1	-1	USA	NA	1966	na	detection limit from eklund 2005, which is a review of this paper
EKLUND1970	SH	whole crab, cooked	18	0	18	0	no	0	0	0	0	0	0	0	0	yes	5	1	4	yes	200	mouse	yes	CMM	N2/CO2 95/5	-1	-1	30	3	no	na	-1	-1	USA	NA	1966	na	detection limit from eklund 2005, which is a review of this paper
EKLUND1970	SH	processed, picked crab meat	66	1	65	0	no	0	0	0	0	1	0	1	0	no	100	1	4	yes	200	mouse	yes	CMM	N2/CO2 95/5	-1	-1	30	3	no	na	-1	-1	USA	NA	1966	na	mice died but toxic factor no longer present
FACH2002	FI	seawater fish, 25-50g samples	175	29	146	0	Yes	28	7	21	0	22	21	1	0	yes	37.5	1	3	yes	1200	[PCR-ELISA, mouse	yes	TYG + D-cycloserine	N2/H2 95/5	-1	-1	30	3	no	na	30	16	France	Northern france, between boulogne-sur-Mer and berck	2002	na	detection limit, 80 % sample positive when innoculated with 10/25g
FACH2002	FI	freshwater fish, 25-50g samples	4	1	3	0	Yes	1	0	1	0	1	1	0	0	yes	37.5	1	3	yes	1200	[PCR-ELISA, mouse	yes	TYG + D-cycloserine	N2/H2 95/5	-1	-1	30	3	no	na	30	16	France	Northern france, between boulogne-sur-Mer and berck	2002	na	detection limit, 80 % sample positive when innoculated with 10/25g
FACH2002	SH	shellfish	2	0	2	0	no	0	0	0	0	0	0	0	0	yes	37.5	1	3	yes	1200	[PCR-ELISA, mouse	yes	TYG + D-cycloserine	N2/H2 95/5	-1	-1	30	3	no	na	30	16	France	Northern france, between boulogne-sur-Mer and berck	2002	na	detection limit, 80 % sample positive when innoculated with 10/25g
FAIN1982	FI	cod, commercial, gaddus spp., fish fillet	25	0	25	0	no	0	0	0	0	0	0	0	0	no	100	1	4	no	-1	mouse	yes	enrichment broth	vacuum packed	-1	-1	25	7	no	na	-1	-1	USA	na	1982	na	commercial fish and shelfish type
FAIN1982	FI	haddock, commercial, melanogrammus spp., fish fillet	25	1	24	0	no	0	0	0	0	1	0	1	0	no	100	1	4	no	-1	mouse	yes	enrichment broth	vacuum packed	-1	-1	25	7	no	na	-1	-1	USA	na	1982	na	commercial fish and shelfish type
FAIN1982	FI	catfish, commercial, ictalurus spp., pond reared, fish fillet	15	0	15	0	no	0	0	0	0	0	0	0	0	no	100	1	4	no	-1	mouse	yes	enrichment broth	vacuum packed	-1	-1	25	7	no	na	-1	-1	USA	na	1982	na	commercial fish and shelfish type
FAIN1982	FI	catfish, commercial, ictalurus spp., wild, fish fillet	10	5	5	0	no	0	0	0	0	5	0	5	0	no	100	1	4	no	-1	mouse	yes	enrichment broth	vacuum packed	-1	-1	25	7	no	na	-1	-1	USA	na	1982	na	commercial fish and shelfish type
FAIN1982	FI	combined pink shrimp, commercial, penaeous duorarum	15	0	15	0	no	0	0	0	0	0	0	0	0	no	100	1	4	no	-1	mouse	yes	enrichment broth	vacuum packed	-1	-1	25	7	no	na	-1	-1	USA	na	1982	na	commercial fish and shelfish type
FAIN1982	FI	grouper, commercial, epinephelus spp., fish fillet	25	0	25	0	no	0	0	0	0	0	0	0	0	no	100	1	4	no	-1	mouse	yes	enrichment broth	vacuum packed	-1	-1	25	7	no	na	-1	-1	USA	na	1982	na	commercial fish and shelfish type
FAIN1982	FI	snapper, commercial, epinephelus spp., fish fillet	25	0	25	0	no	0	0	0	0	0	0	0	0	no	100	1	4	no	-1	mouse	yes	enrichment broth	vacuum packed	-1	-1	25	7	no	na	-1	-1	USA	na	1982	na	commercial fish and shelfish type
FANTASIA1969	FI	whitefish chub, commercially dressed, eviscerated on boat	500	31	469	0	no	0	0	0	0	31	0	31	0	yes	200	1	4	no	-1	mouse	yes	TPG	vacuum packed	-1	-1	25	7	no	na	-1	-1	USA	Two Rivers, Wisconsin, Lake Michigan	1969	na	isolation done on Anaerobic egg agar
FANTASIA1969	FI	whitefish chub, laboratory dressed, eviscerated on boat	427	2	425	0	no	0	0	0	0	2	0	2	0	yes	200	1	4	no	-1	mouse	yes	TPG	vacuum packed	-1	-1	25	7	no	na	-1	-1	USA	Two Rivers, Wisconsin, Lake Michigan	1969	na	isolation done on Anaerobic egg agar
FOURNIER2006	HO	honey, national retailers	25	0	25	0	no	0	0	0	0	0	0	0	0	no	1	1	3	no	-1	PCR	no	TPGY	anaerobic	-1	-1	37	5	no	na	-1	-1	Costa Rica	na	2004	August
FOURNIER2006	HO	honey, specific apiaries	39	0	39	0	no	0	0	0	0	0	0	0	0	no	1	1	3	no	-1	PCR	no	TPGY	anaerobic	-1	-1	37	5	no	na	-1	-1	Costa Rica	na	2005	January
FRANCIOSA1999	DN	mascarpone cheese, factory implicated in mascarpone outbreak, 25-50g	878	327	551	0	no	327	325	2	0	0	0	0	0	yes	37.5	1	3	no	-1	mouse	no	CMM or TPGY	anaerobic	70	10	37	5	no	na	-1	-1	Italy	na	1996	na	MPN only done on positive tubes, <10000/kg
FRANCIOSA1999	DN	mascarpone cheese, 25-50g	139	4	135	0	no	4	4	0	0	0	0	0	0	yes	37.5	1	3	no	-1	mouse	no	CMM or TPGY	anaerobic	70	10	37	5	no	na	-1	-1	Italy, Germany	na	1996	na	MPN only done on positive tubes, <10000/kg
FRANCIOSA1999	DN	mozzarella cheese, 25-50g	30	5	25	0	no	5	5	0	0	0	0	0	0	yes	37.5	1	3	no	-1	mouse	no	CMM or TPGY	anaerobic	70	10	37	5	no	na	-1	-1	Italy	na	1996	na	MPN only done on positive tubes, <10000/kg
FRANCIOSA1999	DN	soft cheese, 25-50g	81	1	80	0	no	1	1	0	0	0	0	0	0	yes	37.5	1	3	no	-1	mouse	no	CMM or TPGY	anaerobic	70	10	37	5	no	na	-1	-1	Italy	na	1996	na	MPN only done on positive tubes, <10000/kg
FRANCIOSA1999	DN	processed cheese, 25-50g	1	1	0	0	no	1	1	0	0	0	0	0	0	yes	37.5	1	3	no	-1	mouse	no	CMM or TPGY	anaerobic	70	10	37	5	no	na	-1	-1	Italy	na	1996	na	MPN only done on positive tubes, <10000/kg
FRANCIOSA1999	DN	ricotta cheese, 25-50g	33	0	33	0	no	0	0	0	0	0	0	0	0	yes	37.5	1	3	no	-1	mouse	no	CMM or TPGY	anaerobic	70	10	37	5	no	na	-1	-1	Italy	na	1996	na	MPN only done on positive tubes, <10000/kg
FRANCIOSA1999	DL	raw milk, 50-100ml	35	0	35	0	no	0	0	0	0	0	0	0	0	yes	75	1	3	no	-1	mouse	no	CMM or TPGY	anaerobic	70	10	37	5	no	na	-1	-1	Italy	na	1996	na	MPN only done on positive tubes, <10000/kg
FRANCIOSA1999	DL	pasteurized milk, 50-100ml	13	0	13	0	no	0	0	0	0	0	0	0	0	yes	75	1	3	no	-1	mouse	no	CMM or TPGY	anaerobic	70	10	37	5	no	na	-1	-1	Italy	na	1996	na	MPN only done on positive tubes, <10000/kg
FRANCIOSA1999	DL	clotted milk, 50-100ml	3	0	3	0	no	0	0	0	0	0	0	0	0	yes	75	1	3	no	-1	mouse	no	CMM or TPGY	anaerobic	70	10	37	5	no	na	-1	-1	Italy	na	1996	na	MPN only done on positive tubes, <10000/kg
FRANCIOSA1999	DL	butter milk, 50-100ml	2	0	2	0	no	0	0	0	0	0	0	0	0	yes	75	1	3	no	-1	mouse	no	CMM or TPGY	anaerobic	70	10	37	5	no	na	-1	-1	Italy	na	1996	na	MPN only done on positive tubes, <10000/kg
FRANCIOSA1999	DL	pasteurized cream, 50-100ml	62	0	62	0	no	0	0	0	0	0	0	0	0	yes	75	1	3	no	-1	mouse	no	CMM or TPGY	anaerobic	70	10	37	5	no	na	-1	-1	Italy	na	1996	na	MPN only done on positive tubes, <10000/kg
GIBBS1994	FI	trout, smoked, local retail outlets, 25-130	42	0	42	0	no	0	0	0	0	0	0	0	0	yes	77.5	1	4	no	-1	mouse	yes	CMB+G	vacuum packed	-1	-1	10	21	no	na	-1	-1	UK	na	1994	na	method from Hobbs et al 1982
GIBBS1994	FI	mackerel, smoked, local retail outlets, 25-30g	40	0	40	0	no	0	0	0	0	0	0	0	0	yes	27.5	1	4	no	-1	mouse	yes	CMB+G	vacuum packed	-1	-1	10	21	no	na	-1	-1	UK	na	1994	na	method from Hobbs et al 1982
GIBBS1994	FI	trout, raw, local retail outlets, 190-234g	62	0	62	0	no	0	0	0	0	0	0	0	0	yes	212	1	4	no	-1	mouse	yes	CMB+G	vacuum packed	-1	-1	10	21	no	na	-1	-1	UK	na	1994	na	method from Hobbs et al 1982
GIBBS1994	FI	mackerel, raw, local retail outlets, 80-100g	50	0	50	0	no	0	0	0	0	0	0	0	0	yes	90	1	4	no	-1	mouse	yes	CMB+G	vacuum packed	-1	-1	10	21	no	na	-1	-1	UK	na	1994	na	method from Hobbs et al 1982
GIBBS1994	MX	lasagne, ready meal, local outlet, 150-175g	48	0	48	0	no	0	0	0	0	0	0	0	0	yes	162.5	1	4	no	-1	mouse	yes	CMB+G	vacuum packed	-1	-1	10	21	no	na	-1	-1	UK	na	1994	na	method from Hobbs et al 1982
GIBBS1994	MX	chicken, ready meal, local outlet, 106-429g	52	0	52	0	no	0	0	0	0	0	0	0	0	yes	267.5	1	4	no	-1	mouse	yes	CMB+G	vacuum packed	-1	-1	10	21	no	na	-1	-1	UK	na	1994	na	method from Hobbs et al 1982
GIBBS1994	PL	carrots, ready meal, local outlet	48	0	48	0	no	0	0	0	0	0	0	0	0	no	100	1	4	no	-1	mouse	yes	CMB+G	vacuum packed	-1	-1	10	21	no	na	-1	-1	UK	na	1994	na	method from Hobbs et al 1982
GIBBS1994	PL	lettuce/mixed salad, ready meal, local outlet	71	0	71	0	no	0	0	0	0	0	0	0	0	no	100	1	4	no	-1	mouse	yes	CMB+G	vacuum packed	-1	-1	10	21	no	na	-1	-1	UK	na	1994	na	method from Hobbs et al 1982
GIBBS1994	PL	watercress, ready meal, local outlet	20	0	20	0	no	0	0	0	0	0	0	0	0	no	75	1	4	no	-1	mouse	yes	CMB+G	vacuum packed	-1	-1	10	21	no	na	-1	-1	UK	na	1994	na	method from Hobbs et al 1982
GIBBS1994	MX	potato, cooked, filled, ready meal, local outlet	58	0	58	0	no	0	0	0	0	0	0	0	0	yes	135	1	4	no	-1	mouse	yes	CMB+G	vacuum packed	-1	-1	10	21	no	na	-1	-1	UK	na	1994	na	method from Hobbs et al 1982
GIBBS1994	MX	potato, cooked, ready meal, local outlet	20	0	20	0	no	0	0	0	0	0	0	0	0	no	60	1	4	no	-1	mouse	yes	CMB+G	vacuum packed	-1	-1	10	21	no	na	-1	-1	UK	na	1994	na	method from Hobbs et al 1982
GRAIKOSKI1970	FI	contents of intestinal tract	281	104	177	0	no	0	0	0	0	104	0	104	0	yes	5	1	3	no	-1	mouse	no	BIB	anaerobic	-1	-1	20	14	no	na	-1	-1	USA	Lake Michigan	1965	April-October	enrichments from 10-14 days. Also tried TPG media
GRAIKOSKI1970	FI	contents of intestinal tract	68	36	32	0	no	0	0	0	0	36	0	36	0	yes	5	1	3	no	-1	mouse	no	BIB	anaerobic	-1	-1	20	14	no	na	-1	-1	USA	Lake Huron, Saginaw Bay	1965	April-October	enrichments from 10-14 days. Also tried TPG media
GRAIKOSKI1970	FI	contents of intestinal tract	110	3	107	0	no	0	0	0	0	3	0	3	0	yes	5	1	3	no	-1	mouse	no	BIB	anaerobic	-1	-1	20	14	no	na	-1	-1	USA	Lake Superior	1965	April-October	enrichments from 10-14 days. Also tried TPG media
GRAIKOSKI1970	FI	contents of intestinal tract	45	1	44	0	no	0	0	0	0	1	0	1	0	yes	5	1	3	no	-1	mouse	no	BIB	anaerobic	-1	-1	20	14	no	na	-1	-1	USA	Lake Erie	1965	April-October	enrichments from 10-14 days. Also tried TPG media
GRAIKOSKI1970	FI	contents of intestinal tract	35	1	34	0	no	0	0	0	0	1	0	1	0	yes	5	1	3	no	-1	mouse	no	BIB	anaerobic	-1	-1	20	14	no	na	-1	-1	USA	Lake St. Clair	1965	April-October	enrichments from 10-14 days. Also tried TPG media
GRAIKOSKI1970	FI	chub, coregonus sp., contents of intestinal tract	13	11	2	0	no	0	0	0	0	11	0	11	0	yes	5	1	3	no	-1	mouse	no	BIB	anaerobic	-1	-1	20	14	no	na	-1	-1	USA	Lake Michigan, Ludington area	1967	na	enrichments from 10-14 days. Also tried TPG media
GRAIKOSKI1970	FI	alewife, alosa sp., contents of intestinal tract	30	7	23	0	no	0	0	0	0	7	0	7	0	yes	5	1	3	no	-1	mouse	no	BIB	anaerobic	-1	-1	20	14	no	na	-1	-1	USA	Lake Michigan, Ludington area	1967	na	enrichments from 10-14 days. Also tried TPG media
GRAIKOSKI1970	FI	smelt, osmerus sp., contents of intestinal tract	3	0	3	0	no	0	0	0	0	0	0	0	0	yes	5	1	3	no	-1	mouse	no	BIB	anaerobic	-1	-1	20	14	no	na	-1	-1	USA	Lake Michigan, Ludington area	1967	na	enrichments from 10-14 days. Also tried TPG media
GRAIKOSKI1970	FI	sculpin, cottus sp., contents of intestinal tract	7	1	6	0	no	0	0	0	0	1	0	1	0	yes	5	1	3	no	-1	mouse	no	BIB	anaerobic	-1	-1	20	14	no	na	-1	-1	USA	Lake Michigan, Ludington area	1967	na	enrichments from 10-14 days. Also tried TPG media
GRAIKOSKI1970	FI	chub, coregonus sp., contents of intestinal tract	40	20	20	0	no	0	0	0	0	20	0	20	0	yes	5	1	3	no	-1	mouse	no	BIB	anaerobic	-1	-1	20	14	no	na	-1	-1	USA	Lake Michigan, Ludington area	1966	na	enrichments from 10-14 days. Also tried TPG media
GRAIKOSKI1970	FI	alewife, alosa sp., contents of intestinal tract	10	3	7	0	no	0	0	0	0	3	0	3	0	yes	5	1	3	no	-1	mouse	no	BIB	anaerobic	-1	-1	20	14	no	na	-1	-1	USA	Lake Michigan, Ludington area	1966	na	enrichments from 10-14 days. Also tried TPG media
GRAIKOSKI1970	FI	smelt, osmerus sp., contents of intestinal tract	10	1	9	0	no	0	0	0	0	1	0	1	0	yes	5	1	3	no	-1	mouse	no	BIB	anaerobic	-1	-1	20	14	no	na	-1	-1	USA	Lake Michigan, Ludington area	1966	na	enrichments from 10-14 days. Also tried TPG media
GRAIKOSKI1970	FI	sculpin, cottus sp., contents of intestinal tract	10	1	9	0	no	0	0	0	0	1	0	1	0	yes	5	1	3	no	-1	mouse	no	BIB	anaerobic	-1	-1	20	14	no	na	-1	-1	USA	Lake Michigan, Ludington area	1966	na	enrichments from 10-14 days. Also tried TPG media
GRAIKOSKI1970	FI	chub, coregonus sp., contents of intestinal tract	61	38	23	0	no	0	0	0	0	38	0	38	0	yes	5	1	3	no	-1	mouse	no	BIB	anaerobic	-1	-1	20	14	no	na	-1	-1	USA	Lake Michigan, Ludington area	1965	na	enrichments from 10-14 days. Also tried TPG media
GRAIKOSKI1970	FI	alewife, alosa sp., contents of intestinal tract	2	0	2	0	no	0	0	0	0	0	0	0	0	yes	5	1	3	no	-1	mouse	no	BIB	anaerobic	-1	-1	20	14	no	na	-1	-1	USA	Lake Michigan, Ludington area	1965	na	enrichments from 10-14 days. Also tried TPG media
GRAIKOSKI1970	FI	smelt, osmerus sp., contents of intestinal tract	3	0	3	0	no	0	0	0	0	0	0	0	0	yes	5	1	3	no	-1	mouse	no	BIB	anaerobic	-1	-1	20	14	no	na	-1	-1	USA	Lake Michigan, Ludington area	1965	na	enrichments from 10-14 days. Also tried TPG media
GRAIKOSKI1970	FI	sculpin, cottus sp., contents of intestinal tract	1	1	0	0	no	0	0	0	0	1	0	1	0	yes	5	1	3	no	-1	mouse	no	BIB	anaerobic	-1	-1	20	14	no	na	-1	-1	USA	Lake Michigan, Ludington area	1965	na	enrichments from 10-14 days. Also tried TPG media
GRAIKOSKI1970	FI	perch, perca sp., contents of intestinal tract	14	12	2	0	no	0	0	0	0	12	0	12	0	yes	5	1	3	no	-1	mouse	no	BIB	anaerobic	-1	-1	20	14	no	na	-1	-1	USA	Lake Michigan, Green Bay area	1967	na	enrichments from 10-14 days. Also tried TPG media
GRAIKOSKI1970	FI	sucker, catostomus., contents of intestinal tract	2	2	0	0	no	0	0	0	0	2	0	2	0	yes	5	1	3	no	-1	mouse	no	BIB	anaerobic	-1	-1	20	14	no	na	-1	-1	USA	Lake Michigan, Green Bay area	1967	na	enrichments from 10-14 days. Also tried TPG media
GRAIKOSKI1970	FI	alewife, alosa sp., contents of intestinal tract	11	9	2	0	no	0	0	0	0	9	0	9	0	yes	5	1	3	no	-1	mouse	no	BIB	anaerobic	-1	-1	20	14	no	na	-1	-1	USA	Lake Michigan, Green Bay area	1967	na	enrichments from 10-14 days. Also tried TPG media
GRAIKOSKI1970	FI	burbot, lota sp., contents of intestinal tract	2	2	0	0	no	0	0	0	0	2	0	2	0	yes	5	1	3	no	-1	mouse	no	BIB	anaerobic	-1	-1	20	14	no	na	-1	-1	USA	Lake Michigan, Green Bay area	1967	na	enrichments from 10-14 days. Also tried TPG media
GRAIKOSKI1970	FI	perch, perca sp., contents of intestinal tract	10	6	4	0	no	0	0	0	0	6	0	6	0	yes	5	1	3	no	-1	mouse	no	BIB	anaerobic	-1	-1	20	14	no	na	-1	-1	USA	Lake Michigan, Green Bay area	1966	na	enrichments from 10-14 days. Also tried TPG media
GRAIKOSKI1970	FI	sucker, catostomus., contents of intestinal tract	15	14	1	0	no	0	0	0	0	14	0	14	0	yes	5	1	3	no	-1	mouse	no	BIB	anaerobic	-1	-1	20	14	no	na	-1	-1	USA	Lake Michigan, Green Bay area	1966	na	enrichments from 10-14 days. Also tried TPG media
GRAIKOSKI1970	FI	perch, perca sp., contents of intestinal tract	20	11	9	0	no	0	0	0	0	11	0	11	0	yes	5	1	3	no	-1	mouse	no	BIB	anaerobic	-1	-1	20	14	no	na	-1	-1	USA	Lake Michigan, Green Bay area	1965	na	enrichments from 10-14 days. Also tried TPG media
GRAIKOSKI1970	FI	sucker, catostomus., contents of intestinal tract	20	18	2	0	no	0	0	0	0	18	0	18	0	yes	5	1	3	no	-1	mouse	no	BIB	anaerobic	-1	-1	20	14	no	na	-1	-1	USA	Lake Michigan, Green Bay area	1965	na	enrichments from 10-14 days. Also tried TPG media
GRAIKOSKI1970	FI	spottails, notropis sp., contents of intestinal tract	19	11	8	0	no	0	0	0	0	11	0	11	0	yes	5	1	3	no	-1	mouse	no	BIB	anaerobic	-1	-1	20	14	no	na	-1	-1	USA	Lake Michigan, Green Bay area	1965	na	enrichments from 10-14 days. Also tried TPG media
GRAIKOSKI1970	FI	contents of intestine	55	13	42	0	no	0	0	0	0	13	0	13	0	yes	5	1	3	no	-1	mouse	no	BIB	anaerobic	-1	-1	20	14	no	na	-1	-1	USA	Lake Michigan, Saginaw bay, tawas point	1966	na	enrichments from 10-14 days. Also tried TPG media
GREENBERG1966	ME	beef	298	0	298	0	no	0	0	0	0	0	0	0	0	no	11	0.045	3	no	-1	mouse	no	angelotti agar	anaerobic	60	15	37	3	no	na	-1	-1	USA, Canada	na	1966	All year	meat slurry pasteurized
GREENBERG1966	ME	beef, for dry sausage	326	0	326	0	no	0	0	0	0	0	0	0	0	no	11	0.045	3	no	-1	mouse	no	angelotti agar	anaerobic	60	15	37	3	no	na	-1	-1	USA, Canada	na	1966	All year	meat slurry pasteurized
GREENBERG1966	ME	pork	319	0	319	0	no	0	0	0	0	0	0	0	0	no	11	0.045	3	no	-1	mouse	no	angelotti agar	anaerobic	60	15	37	3	no	na	-1	-1	USA, Canada	na	1966	All year	meat slurry pasteurized
GREENBERG1966	ME	pork, for dry sausage	337	0	337	0	no	0	0	0	0	0	0	0	0	no	11	0.045	3	no	-1	mouse	no	angelotti agar	anaerobic	60	15	37	3	no	na	-1	-1	USA, Canada	na	1966	All year	meat slurry pasteurized
GREENBERG1966	ME	chicken	373	0	373	0	no	0	0	0	0	0	0	0	0	no	11	0.045	3	no	-1	mouse	no	angelotti agar	anaerobic	60	15	37	3	no	na	-1	-1	USA, Canada	na	1966	All year	meat slurry pasteurized
GREENBERG1966	ME	chicken	379	1	378	1	no	0	0	0	0	0	0	0	0	no	11	0.045	3	no	-1	mouse	no	angelotti agar	anaerobic	60	15	37	3	no	na	-1	-1	USA, Canada	na	1966	All year	meat slurry pasteurized
GREENBERG1966	ME	chicken	326	0	326	0	no	0	0	0	0	0	0	0	0	no	0.5	0.045	3	no	-1	mouse	no	angelotti agar	anaerobic	60	15	37	3	no	na	-1	-1	USA, Canada	na	1966	All year	meat slurry pasteurized
GUILFOYLE1983	CE	infant, dry cereal	87	0	87	0	no	0	0	0	0	0	0	0	0	no	10	0.1	3	yes	4000	mouse	no	CMM		70	5	35	7	no	na	-1	-1	USA	New York city	1983	na	honey sample was deleted as judged not supportive for non-prots
GUILFOYLE1983	DN	infant, non fat dry milk	26	0	26	0	no	0	0	0	0	0	0	0	0	no	10	1	3	yes	4000	mouse	no	CMM		70	5	35	7	no	na	-1	-1	USA	New York city	1983	na	honey sample was deleted as judged not supportive for non-prots
GUILFOYLE1983	DL	infant, evaporated milk	15	0	15	0	no	0	0	0	0	0	0	0	0	no	10	1	3	yes	4000	mouse	no	CMM		70	5	35	7	no	na	-1	-1	USA	New York city	1983	na	honey sample was deleted as judged not supportive for non-prots
GUILFOYLE1983	DN	infant, canned formula	40	0	40	0	no	0	0	0	0	0	0	0	0	no	10	1	3	yes	4000	mouse	no	CMM		70	5	35	7	no	na	-1	-1	USA	New York city	1983	na	honey sample was deleted as judged not supportive for non-prots
GUILFOYLE1983	MX	infant, canned baby food	20	0	20	0	no	0	0	0	0	0	0	0	0	no	10	1	3	yes	4000	mouse	no	CMM		70	5	35	7	no	na	-1	-1	USA	New York city	1983	na	honey sample was deleted as judged not supportive for non-prots
HAQ1980	FI	mackerel spp, scombridae, purchased at market	23	1	22	1	no	0	0	0	0	0	0	0	0	no	30	0.25	3	no	-1	mouse	no	sample	air	60	13	30	5	no	na	-1	-1	Japan	Osaka	1978	August, September	2nd tube heat treated at 80C for 15min and incubated at 37C, good paper, only C and D
HAQ1980	FI	sardine, clupeidae, purchased at market	20	1	19	1	no	0	0	0	0	0	0	0	0	no	30	0.25	3	no	-1	mouse	no	sample	air	60	13	30	5	no	na	-1	-1	Japan	Osaka	1978	August, September	2nd tube heat treated at 80C for 15min and incubated at 37C, good paper, only C and D
HAQ1980	SH	shrimp and prawn, purchased at market	12	1	11	1	no	0	0	0	0	0	0	0	0	no	30	0.25	3	no	-1	mouse	no	sample	air	60	13	30	5	no	na	-1	-1	Japan	Osaka	1978	August, September	2nd tube heat treated at 80C for 15min and incubated at 37C, good paper, only C and D
HAQ1980	FI	yellowtail, seriola quinqueradiata, purchased at market	10	2	8	2	no	0	0	0	0	0	0	0	0	no	30	0.25	3	no	-1	mouse	no	sample	air	60	13	30	5	no	na	-1	-1	Japan	Osaka	1978	August, September	2nd tube heat treated at 80C for 15min and incubated at 37C, good paper, only C and D
HAQ1980	SH	squid, purchased at market	8	0	8	0	no	0	0	0	0	0	0	0	0	no	30	0.25	3	no	-1	mouse	no	sample	air	60	13	30	5	no	na	-1	-1	Japan	Osaka	1978	August, September	2nd tube heat treated at 80C for 15min and incubated at 37C, good paper, only C and D
HAQ1980	FI	flatfisp spp., purchased at market	7	2	5	2	no	0	0	0	0	0	0	0	0	no	30	0.25	3	no	-1	mouse	no	sample	air	60	13	30	5	no	na	-1	-1	Japan	Osaka	1978	August, September	2nd tube heat treated at 80C for 15min and incubated at 37C, good paper, only C and D
HAQ1980	FI	cod, gadidae, purchased at market	5	0	5	0	no	0	0	0	0	0	0	0	0	no	30	0.25	3	no	-1	mouse	no	sample	air	60	13	30	5	no	na	-1	-1	Japan	Osaka	1978	August, September	2nd tube heat treated at 80C for 15min and incubated at 37C, good paper, only C and D
HAQ1980	FI	leather fish, moacanthidae, purchased at market	5	0	5	0	no	0	0	0	0	0	0	0	0	no	30	0.25	3	no	-1	mouse	no	sample	air	60	13	30	5	no	na	-1	-1	Japan	Osaka	1978	August, September	2nd tube heat treated at 80C for 15min and incubated at 37C, good paper, only C and D
HAQ1980	SH	oyster, purchased at market	5	0	5	0	no	0	0	0	0	0	0	0	0	no	30	0.25	3	no	-1	mouse	no	sample	air	60	13	30	5	no	na	-1	-1	Japan	Osaka	1978	August, September	2nd tube heat treated at 80C for 15min and incubated at 37C, good paper, only C and D
HAQ1980	FI	smelt spp., spirinchus lanceolatus etc, purchased at market	5	0	5	0	no	0	0	0	0	0	0	0	0	no	30	0.25	3	no	-1	mouse	no	sample	air	60	13	30	5	no	na	-1	-1	Japan	Osaka	1978	August, September	2nd tube heat treated at 80C for 15min and incubated at 37C, good paper, only C and D
HAQ1980	FI	rainbow trout, purchased at market	4	1	3	1	no	0	0	0	0	0	0	0	0	no	30	0.25	3	no	-1	mouse	no	sample	air	60	13	30	5	no	na	-1	-1	Japan	Osaka	1978	August, September	2nd tube heat treated at 80C for 15min and incubated at 37C, good paper, only C and D
HAQ1980	FI	shizu, purchased at market	4	0	4	0	no	0	0	0	0	0	0	0	0	no	30	0.25	3	no	-1	mouse	no	sample	air	60	13	30	5	no	na	-1	-1	Japan	Osaka	1978	August, September	2nd tube heat treated at 80C for 15min and incubated at 37C, good paper, only C and D
HAQ1980	FI	sillaginoid, silllaginidae, purchased at market	4	1	3	1	no	0	0	0	0	0	0	0	0	no	30	0.25	3	no	-1	mouse	no	sample	air	60	13	30	5	no	na	-1	-1	Japan	Osaka	1978	August, September	2nd tube heat treated at 80C for 15min and incubated at 37C, good paper, only C and D
HAQ1980	FI	sole, bothidae, purchased at market	3	0	3	0	no	0	0	0	0	0	0	0	0	no	30	0.25	3	no	-1	mouse	no	sample	air	60	13	30	5	no	na	-1	-1	Japan	Osaka	1978	August, September	2nd tube heat treated at 80C for 15min and incubated at 37C, good paper, only C and D
HAQ1980	SH	shell fish, bivalvia, purchased at market	3	0	3	0	no	0	0	0	0	0	0	0	0	no	30	0.25	3	no	-1	mouse	no	sample	air	60	13	30	5	no	na	-1	-1	Japan	Osaka	1978	August, September	2nd tube heat treated at 80C for 15min and incubated at 37C, good paper, only C and D
HAQ1980	FI	small sea bream, sparidae, purchased at market	3	0	3	0	no	0	0	0	0	0	0	0	0	no	30	0.25	3	no	-1	mouse	no	sample	air	60	13	30	5	no	na	-1	-1	Japan	Osaka	1978	August, September	2nd tube heat treated at 80C for 15min and incubated at 37C, good paper, only C and D
HAQ1980	FI	rock fish, sebaste inermis, purchased at market	3	0	3	0	no	0	0	0	0	0	0	0	0	no	30	0.25	3	no	-1	mouse	no	sample	air	60	13	30	5	no	na	-1	-1	Japan	Osaka	1978	August, September	2nd tube heat treated at 80C for 15min and incubated at 37C, good paper, only C and D
HAQ1980	FI	other types of fish, purchased at market	18	2	16	0	no	0	0	0	0	0	0	0	0	no	15	0.5	3	no	-1	mouse	no	sample	air	60	13	30	5	no	na	-1	-1	Japan	Osaka	1978	August, September	2nd tube heat treated at 80C for 15min and incubated at 37C, good paper, only C and D
HAQ1981	FI	freshwater fish	52	7	45	6	no	0	0	0	0	1	0	1	0	no	10	1	3	no	-1	mouse	no	CMM	air	-1	-1	30	5	no	na	-1	-1	Indonesia	West Java	1981	na	good paper, also env samples
HAQ1981	FI	seawater fish fish	84	14	70	7	Yes	5	1	3	1	6	3	2	1	no	10	1	3	no	-1	mouse	no	CMM	air	-1	-1	30	5	no	na	-1	-1	Indonesia	West Java	1981	na	good paper, also env samples, weight intestinal sample not known
HAUSCHILD1973	FI	fish concentrate for human consumption, method A, hot propanol extraction, prepared at pilot plant	38	0	38	0	no	0	0	0	0	0	0	0	0	yes	1.3	1	4	no	-1	mouse	yes	CMM	anaerobic	80	10	30	4	yes	CMM	22	72	Canada	na	1973	na	2nd tube heat treated at 60C for 20 min.
HAUSCHILD1973	FI	fish concentrate for human consumption, method B, milder method, prepared at pilot plant	62	0	62	0	no	0	0	0	0	0	0	0	0	yes	1.3	1	4	no	-1	mouse	yes	CMM	anaerobic	80	10	30	4	Yes	CMM	22	72	Canada	na	1973	na	2nd tube heat treated at 60C for 20 min.
HAUSCHILD1973	FI	fish concentrate for human consumption, method C, hot isopropanol extraction, different fish sort, prepared at pilot plant	24	0	24	0	no	0	0	0	0	0	0	0	0	yes	1.3	1	4	no	-1	mouse	yes	CMM	anaerobic	80	10	30	4	Yes	CMM	22	72	Canada	na	1973	na	2nd tube heat treated at 60C for 20 min.
HAUSCHILD1975	MF	mushroom, fresh, purchased from stores, one lb packages	20	0	20	0	no	0	0	0	0	0	0	0	0	yes	250	0.001	3	no	-1	mouse	no	CMM	anaerobic	80	10	30	4	no	na	-1	-1	Canada	East, Halifax	1975	na	actual MPN calculations from a 1 dilution series
HAUSCHILD1975	MF	mushroom, fresh, purchased from stores, one lb packages, rinsed with sterile distilled water	20	8	12	0	Yes	8	0	8	0	8	8	0	0	yes	250	0.001	3	no	-1	mouse	no	CMM	anaerobic	80	10	30	4	no	na	-1	-1	Canada	East, Halifax	1975	na	actual MPN calculations from a 1 dilution series
HAUSCHILD1975	MF	mushroom, fresh, purchased from stores, one lb packages	60	1	59	0	Yes	1	0	1	0	1	1	0	0	yes	250	0.001	3	no	-1	mouse	no	CMM	anaerobic	80	10	30	4	no	na	-1	-1	Canada	South East, Halifax	1975	na	actual MPN calculations from a 1 dilution series
HAUSCHILD1975	MF	mushroom, fresh, purchased from stores, one lb packages, rinsed with sterile distilled water	60	3	57	0	Yes	3	0	3	0	3	3	0	0	yes	250	0.001	3	no	-1	mouse	no	CMM	anaerobic	80	10	30	4	no	na	-1	-1	Canada	South East, Halifax	1975	na	actual MPN calculations from a 1 dilution series
HAUSCHILD1975	MF	mushroom, fresh, purchased from stores, one lb packages	40	3	37	0	Yes	3	0	3	0	3	3	0	0	yes	250	0.001	3	no	-1	mouse	no	CMM	anaerobic	80	10	30	4	no	na	-1	-1	Canada	West	1975	na	actual MPN calculations from a 1 dilution series
HAUSCHILD1975	MF	mushroom, fresh, purchased from stores, one lb packages, rinsed with sterile distilled water	40	0	40	0	no	0	0	0	0	0	0	0	0	yes	250	0.001	3	no	-1	mouse	no	CMM	anaerobic	80	10	30	4	no	na	-1	-1	Canada	West	1975	na	actual MPN calculations from a 1 dilution series
HAUSCHILD1980	ME	pork, commercial bacon, purchased from retail outlets, 104 (52*2), one lb packages	104	1	103	0	Yes	1	0	1	0	1	1	0	0	no	150	1	3	no	-1	mouse	no	TPGY	anaerobic	75	20	35	7	no	na	-1	-1	Canada	Ottawa, St John, Vancouver	1980	na	probably strain producing both strain A and B, and results entered is for 150g samples
HAUSCHILD1983	ME	liver, commercial liver sausages, purchased at retail outlets	276	5	271	0	no	5	5	0	0	0	0	0	0	no	75	1	3	no	-1	mouse	no	TPGY	anaerobic	75	20	35	7	no	na	-1	-1	Canada	Ottawa, Vancouver, Winnipeg	1982	na	used 75g samples
HAUSCHILD1988	HO	infant food, retail, domestic origin	129	0	129	0	no	0	0	0	0	0	0	0	0	no	25	1	3	no	-1	mouse	no	TPGYB	anaerobic	65	30	35	7	no	na	-1	-1	Canada	na	1988	na	3 replicates per sample
HAUSCHILD1988	CE	infant food, retail, oats, barley, rice, mixed	120	1	119	0	Yes	1	0	1	0	1	1	0	0	no	25	1	3	no	-1	mouse	no	TPGYB	anaerobic	65	30	35	7	no	na	-1	-1	Canada	na	1988	na	3 replicates per sample
HAUSCHILD1988	HO	infant food, retail, domestic origin	147	0	147	0	no	0	0	0	0	0	0	0	0	no	25	1	3	no	-1	mouse	no	TPGYB	anaerobic	65	30	35	7	no	na	-1	-1	Canada	na	1988	na	3 replicates per sample
HAUSCHILD1988	HO	infant food, case from infant, died from SIDS	3	0	3	0	no	0	0	0	0	0	0	0	0	no	25	1	3	no	-1	mouse	no	TPGYB	anaerobic	65	30	35	7	no	na	-1	-1	Canada	na	1988	na	3 replicates per sample
HAUSCHILD1988	HO	infant food, case of infant botulism	3	3	0	0	no	3	3	0	0	0	0	0	0	no	25	1	3	no	-1	mouse	no	TPGYB	anaerobic	65	30	35	7	no	na	-1	-1	Canada	na	1988	na	5 tube MPN done on sample
HAUSCHILD1988	HO	infant food, producer	168	0	168	0	No	0	0	0	0	0	0	0	0	no	25	1	3	no	-1	mouse	no	TPGYB	anaerobic	65	30	35	7	no	na	-1	-1	Canada	na	1988	na	3 replicates per sample
HAYES1970	FI	salmon, smoked, kippered, purchased at retails oulets	102	25	77	21	No	0	0	0	0	4	0	4	0	yes	7.5	1	4	no	-1	mouse	yes	TPG	N2	na	na	28	5	no	na	-1	-1	USA	Oregon coast, Washington coast	1969	na	sample size [5,10, only type E tested, moisture and salt content given.
HAYES1970	FI	salmon, smoked, loc, purchased at retails oulets	26	3	23	1	No	0	0	0	0	2	0	2	0	yes	7.5	1	4	no	-1	mouse	yes	TPG	N2	na	na	28	5	no	na	-1	-1	USA	Oregon coast, Washington coast	1969	na	sample size [5,10, only type E tested, moisture and salt content given.
HAYES1970	FI	salmon, smoked, jerky, purchased at retails oulets	8	1	7	1	No	0	0	0	0	0	0	0	0	yes	7.5	1	4	no	-1	mouse	yes	TPG	N2	na	na	28	5	no	na	-1	-1	USA	Oregon coast, Washington coast	1969	na	sample size [5,10, only type E tested, moisture and salt content given.
HAYES1970	FI	sturgeon, smoked, kippered, purchased at retails oulets	33	5	28	3	No	0	0	0	0	2	0	2	0	yes	7.5	1	4	no	-1	mouse	yes	TPG	N2	na	na	28	5	no	na	-1	-1	USA	Oregon coast, Washington coast	1969	na	sample size [5,10, only type E tested, moisture and salt content given.
HAYES1970	FI	black cod, smoked, kippered, purchased at retails oulets	20	5	15	5	No	0	0	0	0	0	0	0	0	yes	7.5	1	4	no	-1	mouse	yes	TPG	N2	na	na	28	5	no	na	-1	-1	USA	Oregon coast, Washington coast	1969	na	sample size [5,10, only type E tested, moisture and salt content given.
HAYES1970	FI	tuna, smoked, kippered, purchased at retails oulets	13	1	12	1	No	0	0	0	0	0	0	0	0	yes	7.5	1	4	no	-1	mouse	yes	TPG	N2	na	na	28	5	no	na	-1	-1	USA	Oregon coast, Washington coast	1969	na	sample size [5,10, only type E tested, moisture and salt content given.
HAYES1970	FI	halibut, smoked, kippered, purchased at retails oulets	9	1	8	1	No	0	0	0	0	0	0	0	0	yes	7.5	1	4	no	-1	mouse	yes	TPG	N2	na	na	28	5	no	na	-1	-1	USA	Oregon coast, Washington coast	1969	na	sample size [5,10, only type E tested, moisture and salt content given.
HAYES1970	FI	perch, smoked, kippered, purchased at retails oulets	9	2	7	0	No	0	0	0	0	2	0	2	0	yes	7.5	1	4	no	-1	mouse	yes	TPG	N2	na	na	28	5	no	na	-1	-1	USA	Oregon coast, Washington coast	1969	na	sample size [5,10, only type E tested, moisture and salt content given.
HAYES1970	FI	herring, misc, smoked, kippered, purchased at retails oulets	20	4	16	3	No	0	0	0	0	1	0	1	0	yes	7.5	1	4	no	-1	mouse	yes	TPG	N2	na	na	28	5	no	na	-1	-1	USA	Oregon coast, Washington coast	1969	na	sample size [50,100
HIELM1996	FI	trout, farmed	16	0	16	0	No	0	0	0	0	0	0	0	0	yes	10	0.5	4	yes	280	PCR, mouse	no	TPGY	anaerobic	na	na	26	5	yes	TPGY	26	16	Finland	na	1995	na	300, is the lowest number of spores used for innoculation
HIELM1996	FI	trout, farmed	16	0	16	0	No	0	0	0	0	0	0	0	0	yes	10	0.5	4	yes	210	mouse	no	TPGY	anaerobic	na	na	26	5	yes	TPGY	26	16	Finland	na	1995	na	300, is the lowest number of spores used for innoculation
HIELM1998	FI	trout, farmed, freshwater pond	54	10	44	0	No	0	0	0	0	10	0	10	0	yes	10	0.5	4	yes	30	PCR	no	TPGY	anaerobic	na	na	26	5	yes	TPGY	26	16	Finland	na	[1995,1996	na	MPN calculated for only postive samples, env samples also collected
HIELM1998	FI	trout, farmed, self cleaning freshwater pond	17	1	16	0	No	0	0	0	0	1	0	1	0	yes	10	0.5	4	yes	30	PCR	no	TPGY	anaerobic	na	na	26	5	yes	TPGY	26	16	Finland	na	[1995,1996	na	MPN calculated for only postive samples, env samples also collected
HIELM1998	FI	trout, farmed, marine net cage	94	27	67	0	No	0	0	0	0	27	0	27	0	yes	10	0.5	4	yes	30	PCR	no	TPGY	anaerobic	na	na	26	5	yes	TPGY	26	16	Finland	na	[1995,1996	na	MPN calculated for only postive samples, env samples also collected
HIELM1998	FI	trout, already eviscerated, farmed	43	2	41	0	No	0	0	0	0	2	0	2	0	yes	10	0.5	4	yes	30	PCR	no	TPGY	anaerobic	na	na	26	5	yes	TPGY	26	16	Finland	an	[1995,1996	na	MPN calculated for only postive samples, env samples also collected
HOBBS1965	FI	herring, kipper, vacuum packed, purchased at random	59	0	59	0	No	0	0	0	0	0	0	0	0	yes	2	0.33	3	no	-1	morphology, biochemistry	no	CMM	anaerobic	-1	-1	30	2	no	na	-1	-1	UK	Whole	1965	na	Heat treatment at 75C for 10min and 100C for 60 min. Other Clostridium species found
HOBBS1965	FI	haddock, smoked, vacuum packed, purchased at random	14	0	14	0	No	0	0	0	0	0	0	0	0	yes	2	0.33	3	no	-1	morphology, biochemistry	no	CMM	anaerobic	-1	-1	30	2	no	na	-1	-1	UK	Whole	1965	na	Heat treatment at 75C for 10min and 100C for 60 min. Other Clostridium species found
HOBBS1965	FI	salmon, smoked, vacuum packed, purchased at random	9	0	9	0	No	0	0	0	0	0	0	0	0	yes	2	0.33	3	no	-1	morphology, biochemistry	no	CMM	anaerobic	-1	-1	30	2	no	na	-1	-1	UK	Whole	1965	na	Heat treatment at 75C for 10min and 100C for 60 min. Other Clostridium species found
HOBBS1965	SH	prawns, vacuum packed, purchased at random	1	0	1	0	No	0	0	0	0	0	0	0	0	yes	2	0.33	3	no	-1	morphology, biochemistry	no	CMM	anaerobic	-1	-1	30	2	no	na	-1	-1	UK	Whole	1965	na	Heat treatment at 75C for 10min and 100C for 60 min. Other Clostridium species found
HOBBS1965	SH	scampi, vacuum packed, purchased at random	1	0	1	0	No	0	0	0	0	0	0	0	0	yes	2	0.33	3	no	-1	morphology, biochemistry	no	CMM	anaerobic	-1	-1	30	2	no	na	-1	-1	UK	Whole	1965	na	Heat treatment at 75C for 10min and 100C for 60 min. Other Clostridium species found
HOBBS1965	FI	herring, raw, purchased at random	100	0	100	0	No	0	0	0	0	0	0	0	0	yes	5	1	3	no	-1	morphology, biochemistry	no	CMM	anaerobic	-1	-1	30	2	no	na	-1	-1	UK	Whole	1965	na	Heat treatment at 75C for 10min and 100C for 60 min. Other Clostridium species found
HOUGHTBY1969	FI	salmon, caught during commercial fishing season, gill sample	589	6	583	0	No	0	0	0	0	6	0	6	0	yes	5	1	4	no	-1	mouse	yes	TPGY	anaerobic	-1	-1	25	5	no	na	-1	-1	USA	Alaska	1968	na	intestinal sample from same fish also examined,
HOUGHTBY1969	FI	salmon, caught during commercial fishing season, gill sample	74	6	68	0	No	0	0	0	0	6	0	6	0	yes	5	1	4	no	-1	mouse	yes	TPGY	anaerobic	-1	-1	25	5	no	na	-1	-1	USA	washington	1968	na	intestinal sample from same fish also examined,
HOUGHTBY1969	FI	salmon, caught during commercial fishing season, gill sample	70	4	66	0	No	0	0	0	0	4	0	4	0	yes	5	1	4	no	-1	mouse	yes	TPGY	anaerobic	-1	-1	25	5	no	na	-1	-1	USA	oregon	1968	na	intestinal sample from same fish also examined,
HUHTANEN1981	HO	honey samples from local processor, blend includes foreign and local honey	20	5	15	0	Yes	5	3	2	0	2	2	0	0	no	10	1	3	no	-1	mouse	no	CMM, FT	anaerobic	68	30	30	7	no	na	-1	-1	USA	NA	1981	na	two different methods, DC and DA and two different mediums, FT and CM
HUHTANEN1981	HO	honey samples from Pennsylvania apiaries	42	4	38	4	No	0	0	0	0	0	0	0	0	no	10	1	3	no	-1	mouse	no	CMM, FT	anaerobic	68	30	30	7	no	na	-1	-1	USA	pennsylvannia	1981	na	two different methods, DC and DA and two different mediums, FT and CM
HUHTANEN1981	HO	honey samples from illinois apiaries	15	1	14	1	No	0	0	0	0	0	0	0	0	no	10	1	3	no	-1	mouse	no	CMM, FT	anaerobic	68	30	30	7	no	na	-1	-1	USA	illinois	1981	na	two different methods, DC and DA and two different mediums, FT and CM
HUHTANEN1981	HO	honey samples from new jersey apiaries	3	0	3	0	No	0	0	0	0	0	0	0	0	no	10	1	3	no	-1	mouse	no	CMM, FT	anaerobic	68	30	30	7	no	na	-1	-1	USA	new jersey	1981	na	two different methods, DC and DA and two different mediums, FT and CM
HUSS1974	FI	trout,from farm A	210	126	84	0	No	0	0	0	0	126	0	126	0	yes	200	1	3	no	-1	mouse	no	sample	vacuum packed	-1	-1	30	6	no	na	-1	-1	Denmark	South Jutland	1974	Winter	env samples connected with farm
HUSS1974	FI	trout,from farm A	60	60	0	0	Yes	2	1	1	0	60	1	59	0	yes	200	1	3	no	-1	mouse	no	sample	vacuum packed	-1	-1	30	6	no	na	-1	-1	Denmark	South Jutland	1974	Summer	env samples connected with farm
HUSS1974	FI	trout,from farm B	40	14	26	0	No	0	0	0	0	14	0	14	0	yes	200	1	3	no	-1	mouse	no	sample	vacuum packed	-1	-1	30	6	no	na	-1	-1	Denmark	North Jutland	1974	Winter	env samples connected with farm
HUSS1974	FI	trout,from farm B	60	58	2	0	No	0	0	0	0	58	0	58	0	yes	200	1	3	no	-1	mouse	no	sample	vacuum packed	-1	-1	30	6	no	na	-1	-1	Denmark	North Jutland	1974	Summer	env samples connected with farm
HUSS1974	FI	trout,from farm C	80	4	76	0	No	0	0	0	0	4	0	4	0	yes	200	1	3	no	-1	mouse	no	sample	vacuum packed	-1	-1	30	6	no	na	-1	-1	Denmark	NA	1974	Winter	env samples connected with farm
HUSS1974	FI	trout,from farm C	20	17	3	0	No	0	0	0	0	17	0	17	0	yes	200	1	3	no	-1	mouse	no	sample	vacuum packed	-1	-1	30	6	no	na	-1	-1	Denmark	NA	1974	Summer	env samples connected with farm
HUSS1974	FI	trout,from farm D	60	60	0	0	No	0	0	0	0	60	0	60	0	yes	200	1	3	no	-1	mouse	no	sample	vacuum packed	-1	-1	30	6	no	na	-1	-1	Denmark	Central Jutland	1974	Winter	MPN/g [0.34,0.5,1.5,1.9,2.3,5.3, only positive fish, env samples connected with farm
HUSS1974	FI	trout,from farm D	20	20	0	0	No	0	0	0	0	20	0	20	0	yes	200	1	3	no	-1	mouse	no	sample	vacuum packed	-1	-1	30	6	no	na	-1	-1	Denmark	Central Jutland	1974	Summer	MPN [0.34,0.5,1.5,1.9,2.3,5.3, only positive fish, env samples connected with farm
HUSS1979	FI	herring, pelagic fish, marine environment	114	4	110	0	No	0	0	0	0	4	0	4	0	yes	5	1	3	no	-1	mouse	no	RCM	anaerobic	-1	-1	30	5	no	na	-1	-1	Scandinavia	Baltic sea	1979	na	no seasonal pattern, so pooled samples
HUSS1979	FI	herring, pelagic fish, marine environment	96	2	94	0	No	0	0	0	0	2	0	2	0	yes	5	1	3	no	-1	mouse	no	RCM	anaerobic	-1	-1	30	5	no	na	-1	-1	Scandinavia	Kattegat	1979	na	no seasonal pattern, so pooled samples
HUSS1979	FI	herring, pelagic fish, marine environment	63	0	63	0	No	0	0	0	0	0	0	0	0	yes	5	1	3	no	-1	mouse	no	RCM	anaerobic	-1	-1	30	5	no	na	-1	-1	Scandinavia	Skagerrak/North sea	1979	na	no seasonal pattern, so pooled samples
HUSS1979	FI	herring, pelagic fish, marine environment	108	1	107	0	No	0	0	0	0	1	0	1	0	yes	5	1	3	no	-1	mouse	no	RCM	anaerobic	-1	-1	30	5	no	na	-1	-1	North Atlantic	North Atlantic	1979	na	no seasonal pattern, so pooled samples
HUSS1979	FI	mackerel, salmon, pelagic fish, marine environment	5	1	4	0	No	0	0	0	0	1	0	1	0	yes	5	1	3	no	-1	mouse	no	RCM	anaerobic	-1	-1	30	5	no	na	-1	-1	Scandinavia	Baltic sea	1979	na	no seasonal pattern, so pooled samples
HUSS1979	FI	mackerel, salmon, pelagic fish, marine environment	14	8	6	0	No	0	0	0	0	8	0	8	0	yes	5	1	3	no	-1	mouse	no	RCM	anaerobic	-1	-1	30	5	no	na	-1	-1	Scandinavia	Kattegat	1979	na	no seasonal pattern, so pooled samples
HUSS1979	FI	mackerel, salmon, pelagic fish, marine environment	30	0	30	0	No	0	0	0	0	0	0	0	0	yes	5	1	3	no	-1	mouse	no	RCM	anaerobic	-1	-1	30	5	no	na	-1	-1	Scandinavia	Skagerrak/North sea	1979	na	no seasonal pattern, so pooled samples
HUSS1979	FI	mackerel, salmon, pelagic fish, marine environment	43	0	43	0	No	0	0	0	0	0	0	0	0	yes	5	1	3	no	-1	mouse	no	RCM	anaerobic	-1	-1	30	5	no	na	-1	-1	North Atlantic	North Atlantic	1979	na	no seasonal pattern, so pooled samples
HUSS1979	FI	cod, plaice, eel, demersal or seabed fish, marine environment	124	48	76	0	No	0	0	0	0	48	0	48	0	yes	5	1	3	no	-1	mouse	no	RCM	anaerobic	-1	-1	30	5	no	na	-1	-1	Scandinavia	Baltic sea	1979	na	no seasonal pattern, so pooled samples
HUSS1979	FI	cod, plaice, eel, demersal or seabed fish, marine environment	136	58	78	0	No	0	0	0	0	58	0	58	0	yes	5	1	3	no	-1	mouse	no	RCM	anaerobic	-1	-1	30	5	no	na	-1	-1	Scandinavia	Danish fiords	1979	na	no seasonal pattern, so pooled samples
HUSS1979	FI	cod, plaice, eel, demersal or seabed fish, marine environment	160	36	124	0	No	0	0	0	0	36	0	36	0	yes	5	1	3	no	-1	mouse	no	RCM	anaerobic	-1	-1	30	5	no	na	-1	-1	Scandinavia	Kattegat	1979	na	no seasonal pattern, so pooled samples
HUSS1979	FI	cod, plaice, eel, demersal or seabed fish, marine environment	120	10	110	0	No	0	0	0	0	10	0	10	0	yes	5	1	3	no	-1	mouse	no	RCM	anaerobic	-1	-1	30	5	no	na	-1	-1	Scandinavia	Skagerrak/North sea	1979	na	no seasonal pattern, so pooled samples
HUSS1979	FI	cod, plaice, eel, demersal or seabed fish, marine environment	85	0	85	0	No	0	0	0	0	10	0	10	0	yes	5	1	3	no	-1	mouse	no	RCM	anaerobic	-1	-1	30	5	no	na	-1	-1	North Atlantic	North Atlantic	1979	na	no seasonal pattern, so pooled samples
HUSS1979	SH	shell-fish, demersal or seabed fish, marine environment	35	4	31	0	No	0	0	0	0	4	0	4	0	yes	5	1	3	no	-1	mouse	no	RCM	anaerobic	-1	-1	30	5	no	na	-1	-1	Scandinavia	Danish fiords	1979	na	no seasonal pattern, so pooled samples
HUSS1979	SH	shell-fish, demersal or seabed fish, marine environment	78	19	59	0	No	0	0	0	0	19	0	19	0	yes	5	1	3	no	-1	mouse	no	RCM	anaerobic	-1	-1	30	5	no	na	-1	-1	Scandinavia	Kattegat	1979	na	no seasonal pattern, so pooled samples
HUSS1979	SH	shell-fish, demersal or seabed fish, marine environment	15	1	14	0	No	0	0	0	0	1	0	1	0	yes	5	1	3	no	-1	mouse	no	RCM	anaerobic	-1	-1	30	5	no	na	-1	-1	Scandinavia	Skagerrak/North sea	1979	na	no seasonal pattern, so pooled samples
HUSS1979	FI	roach, freshwater fish	7	0	7	0	No	0	0	0	0	0	0	0	0	yes	5	1	3	no	-1	mouse	no	RCM	anaerobic	-1	-1	30	5	no	na	-1	-1	Scandinavia	Lake Esrom	1979	na	no seasonal pattern, so pooled samples
HUSS1979	FI	eel, freshwater fish	14	0	14	0	No	0	0	0	0	0	0	0	0	yes	5	1	3	no	-1	mouse	no	RCM	anaerobic	-1	-1	30	5	no	na	-1	-1	Scandinavia	Lake Esrom	1979	na	no seasonal pattern, so pooled samples
HUSS1979	FI	bream, freshwater fish	20	0	20	0	No	0	0	0	0	0	0	0	0	yes	5	1	3	no	-1	mouse	no	RCM	anaerobic	-1	-1	30	5	no	na	-1	-1	Scandinavia	Lake Arreso	1979	na	no seasonal pattern, so pooled samples
HUSS1979	FI	bream, freshwater fish	20	0	20	0	No	0	0	0	0	0	0	0	0	yes	200	1	3	no	-1	mouse	no	RCM	anaerobic	-1	-1	30	5	no	na	-1	-1	Scandinavia	Lake Arreso	1979	na	no seasonal pattern, so pooled samples
HUSS1979	FI	roach, freshwater fish	6	0	6	0	No	0	0	0	0	0	0	0	0	yes	5	1	3	no	-1	mouse	no	RCM	anaerobic	-1	-1	30	5	no	na	-1	-1	Scandinavia	Lake Furesco	1979	na	no seasonal pattern, so pooled samples
HUSS1979	FI	perch, freshwater fish	3	0	3	0	No	0	0	0	0	0	0	0	0	yes	5	1	3	no	-1	mouse	no	RCM	anaerobic	-1	-1	30	5	no	na	-1	-1	Scandinavia	Lake Furesco	1979	na	no seasonal pattern, so pooled samples
HUSS1979	FI	eel, freshwater fish	1	0	1	0	No	0	0	0	0	0	0	0	0	yes	5	1	3	no	-1	mouse	no	RCM	anaerobic	-1	-1	30	5	no	na	-1	-1	Scandinavia	Lake Furesco	1979	na	no seasonal pattern, so pooled samples
HYYTIA1998	FI	rainbow trout, oncorhyncus mykiss,	117	18	99	0	No	0	0	0	0	18	0	18	0	yes	5	1	4	no	-1	PCR; Mouse	no	TPGY	anaerobic	-1	-1	26	5	no	TPGY	26	20	Finland	National	1994	na	MPN positive samples, 240(30-1900)
HYYTIA1998	FI	rainbow trout, oncorhyncus mykiss,	51	10	41	0	No	0	0	0	0	10	0	10	0	yes	5	1	4	no	-1	PCR; Mouse	no	TPGY	anaerobic	-1	-1	26	5	no	TPGY	26	20	Finland	National	1994	na	MPN positive samples, 110(30-580)
HYYTIA1998	FI	burbot, lota lota	61	9	52	0	No	0	0	0	0	9	0	9	0	yes	5	1	4	no	-1	PCR; Mouse	no	TPGY	anaerobic	-1	-1	26	5	no	TPGY	26	20	Finland	National	1994	na	MPN positive samples, 280(40-620)
HYYTIA1998	FI	burbot, lota lota	56	10	46	0	No	0	0	0	0	10	0	10	0	yes	5	1	4	no	-1	PCR; Mouse	no	TPGY	anaerobic	-1	-1	26	5	no	TPGY	26	20	Finland	National	1994	na	MPN positive samples, 100(40-290)
HYYTIA1998	FI	white fish, coregonus lavaretus	50	9	41	0	No	0	0	0	0	9	0	9	0	yes	5	1	4	no	-1	PCR; Mouse	no	TPGY	anaerobic	-1	-1	26	5	no	TPGY	26	20	Finland	National	1994	na	MPN positive samples, 380(50-2730)
HYYTIA1998	FI	vendace, coregonus albula	50	5	45	0	No	0	0	0	0	9	0	9	0	yes	150	1	4	no	-1	PCR; Mouse	no	TPGY	anaerobic	-1	-1	26	5	no	TPGY	26	20	Finland	National	1994	na	MPN positive samples, 30(30-40), compostie sample [100 -200g
HYYTIA1998	FI	baltic herring, clupea harengus membras	53	21	32	0	No	0	0	0	0	9	0	9	0	yes	150	1	4	no	-1	PCR; Mouse	no	TPGY	anaerobic	-1	-1	26	5	no	TPGY	26	20	Finland	National	1994	na	MPN positive samples, 120(30-580), compostie sample [100 -200g
HYYTIA1998	FI	rainbow trout, oncorhyncus mykiss	55	3	52	0	No	0	0	0	0	3	0	3	0	yes	5	1	4	no	-1	PCR; Mouse	no	TPGY	anaerobic	-1	-1	26	5	no	TPGY	26	20	Finland	National	1994	na	MPN positive samples, 50(30-90)
HYYTIA1998	FI	burbot, lota lota	51	7	44	0	No	0	0	0	0	7	0	7	0	yes	5	1	4	no	-1	PCR; Mouse	no	TPGY	anaerobic	-1	-1	26	5	no	TPGY	26	20	Finland	National	1994	na	MPN positive samples, 50(30-100)
HYYTIA1998	FI	white fish, coregonus lavaretus	51	4	47	0	No	0	0	0	0	4	0	4	0	yes	5	1	4	no	-1	PCR; Mouse	no	TPGY	anaerobic	-1	-1	26	5	no	TPGY	26	20	Finland	National	1994	na	MPN positive samples, 100(100-120)
HYYTIA1998	FI	vendace, coregonus albula	51	2	49	0	No	0	0	0	0	2	0	2	0	yes	5	1	4	no	-1	PCR; Mouse	no	TPGY	anaerobic	-1	-1	26	5	no	TPGY	26	20	Finland	National	1994	na	MPN positive samples, 30
HYYTIA1998	FI	rainbow trout, pickled raw, vacuum packed	50	1	49	0	No	0	0	0	0	1	0	1	0	yes	200	1	4	no	-1	PCR; Mouse	no	TPGY	anaerobic	-1	-1	26	5	no	TPGY	26	20	Finland	National	1995	na	MPN positive samples, 40, assume whole packet used
HYYTIA1998	FI	rainbow trout, cold smoked, vacuum packed	64	2	62	0	No	0	0	0	0	2	0	2	0	yes	200	1	4	no	-1	PCR; Mouse	no	TPGY	anaerobic	-1	-1	26	5	no	TPGY	26	20	Finland	National	1995	na	MPN positive samples, 160 (40-290), assume whole packet used
HYYTIA1998	FI	rainbow trout, salmon, hot smoked, vacuum packed	50	2	48	0	No	0	0	0	0	2	0	2	0	yes	200	1	4	no	-1	PCR; Mouse	no	TPGY	anaerobic	-1	-1	26	5	no	TPGY	26	20	Finland	National	1995	na	MPN positive samples, 30(30-40), assume whole packet used
HYYTIA1998	FI	whitefish, hot smoked, vacuum packed	50	5	45	0	No	0	0	0	0	5	0	5	0	yes	200	1	4	no	-1	PCR; Mouse	no	TPGY	anaerobic	-1	-1	26	5	no	TPGY	26	20	Finland	National	1995	na	MPN positive samples, 40(30-60), assume whole packet used
HYYTIA1998	FI	baltic herring, hot smoked, air packed	50	0	50	0	No	0	0	0	0	0	0	0	0	yes	200	1	4	no	-1	PCR; Mouse	no	TPGY	anaerobic	-1	-1	26	5	no	TPGY	26	20	Finland	National	1995	na	composite sample 200-300g
HYYTIA1998	FI	vendace, hot smoked, air packed	50	3	47	0	No	0	0	0	0	3	0	3	0	yes	200	1	4	no	-1	PCR; Mouse	no	TPGY	anaerobic	-1	-1	26	5	no	TPGY	26	20	Finland	National	1995	na	MPN positive samples, 30(30-40), composite sample 200-300g
HYYTIA1998	FI	river lamprey, hot smoked, air packed	23	1	22	0	No	0	0	0	0	1	0	1	0	yes	200	1	4	no	-1	PCR; Mouse	no	TPGY	anaerobic	-1	-1	26	5	no	TPGY	26	20	Finland	National	1995	na	MPN positive samples, 60, 4 - 5 fish
HYYTIATREES1999B	FI	rainbow trout, skin also from same fish, farmed, farm A, research facility	55	2	53	0	No	0	0	0	0	2	0	2	0	yes	5	1	4	no	-1	PCR; Mouse	no	TPGY	anaerobic	-1	-1	26	5	no	TPGY	26	20	Germany	Bavaria	1996	Winter	viscera and skim samples from same fish
HYYTIATREES1999B	FI	rainbow trout, skin also from same fish, farmed, farm A, research facility	55	0	55	0	No	0	0	0	0	2	0	2	0	yes	10	1	4	no	-1	PCR; Mouse	no	TPGY	anaerobic	-1	-1	26	5	no	TPGY	26	20	Germany	Bavaria	1996	Winter	viscera and skim samples from same fish
HYYTIATREES1999B	FI	chub, leuciscus cephalus, skin also from same fish, farm B, commercial unit	18	9	9	0	No	0	0	0	0	9	0	9	0	yes	5	1	4	no	-1	PCR; Mouse	no	TPGY	anaerobic	-1	-1	26	5	no	TPGY	26	20	Germany	Bavaria	1996	Winter	viscera and skim samples from same fish
HYYTIATREES1999B	FI	chub, leuciscus cephalus, skin also from same fish, farm B, commercial unit	18	17	1	0	No	0	0	0	0	17	0	17	0	yes	10	1	4	no	-1	PCR; Mouse	no	TPGY	anaerobic	-1	-1	26	5	no	TPGY	26	20	Germany	Bavaria	1996	Winter	viscera and skim samples from same fish
HYYTIATREES1999B	FI	whitefish, coregonus lavaretus, skin also from same fish, Lech river	10	0	10	0	No	0	0	0	0	0	0	0	0	yes	5	1	4	no	-1	PCR; Mouse	no	TPGY	anaerobic	-1	-1	26	5	no	TPGY	26	20	Germany	Bavaria, Lech river	1996	Winter	viscera and skim samples from same fish
HYYTIATREES1999B	FI	whitefish, coregonus lavaretus, skin also from same fish, Lech river	10	0	10	0	No	0	0	0	0	0	0	0	0	yes	10	1	4	no	-1	PCR; Mouse	no	TPGY	anaerobic	-1	-1	26	5	no	TPGY	26	20	Germany	Bavaria, Lech river	1996	Winter	viscera and skim samples from same fish
HYYTIATREES1999B	FI	brown trout, salmo trutta m. fario, skin also from same fish, Farm B, commercial unit	5	0	5	0	No	0	0	0	0	0	0	0	0	yes	5	1	4	no	-1	PCR; Mouse	no	TPGY	anaerobic	-1	-1	26	5	no	TPGY	26	20	Germany	Bavaria	1996	Winter	viscera and skim samples from same fish
HYYTIATREES1999B	FI	brown trout, salmo trutta m. fario, skin also from same fish, Farm B, commercial unit	5	4	1	0	No	0	0	0	0	4	0	4	0	yes	10	1	4	no	-1	PCR; Mouse	no	TPGY	anaerobic	-1	-1	26	5	no	TPGY	26	20	Germany	Bavaria	1996	Winter	viscera and skim samples from same fish
HYYTIATREES1999B	FI	bream, abramis brama, skin also from same fish, Farm B, commercial unit	4	3	1	0	No	0	0	0	0	3	0	3	0	yes	5	1	4	no	-1	PCR; Mouse	no	TPGY	anaerobic	-1	-1	26	5	no	TPGY	26	20	Germany	Bavaria	1996	Winter	viscera and skim samples from same fish
HYYTIATREES1999B	FI	bream, abramis brama, skin also from same fish, Farm B, commercial unit	4	4	0	0	No	0	0	0	0	4	0	4	0	yes	10	1	4	no	-1	PCR; Mouse	no	TPGY	anaerobic	-1	-1	26	5	no	TPGY	26	20	Germany	Bavaria	1996	Winter	viscera and skim samples from same fish
HYYTIATREES1999B	FI	brook trout, salvelinus fontialis, skin also from same fish, Farm B, commercial unit	3	0	3	0	No	0	0	0	0	0	0	0	0	yes	5	1	4	no	-1	PCR; Mouse	no	TPGY	anaerobic	-1	-1	26	5	no	TPGY	26	20	Germany	Bavaria	1996	Winter	viscera and skim samples from same fish
HYYTIATREES1999B	FI	brook trout, salvelinus fontialis, skin also from same fish, Farm B, commercial unit	3	1	2	0	No	0	0	0	0	1	0	1	0	yes	10	1	4	no	-1	PCR; Mouse	no	TPGY	anaerobic	-1	-1	26	5	no	TPGY	26	20	Germany	Bavaria	1996	Winter	viscera and skim samples from same fish
HYYTIATREES1999B	FI	artic char, salvelinus alpinus, skin also from same fish, Farm B, commercial unit	2	0	2	0	No	0	0	0	0	0	0	0	0	yes	5	1	4	no	-1	PCR; Mouse	no	TPGY	anaerobic	-1	-1	26	5	no	TPGY	26	20	Germany	Bavaria	1996	Winter	viscera and skim samples from same fish
HYYTIATREES1999B	FI	artic char, salvelinus alpinus, skin also from same fish, Farm B, commercial unit	2	1	1	0	No	0	0	0	0	1	0	1	0	yes	10	1	4	no	-1	PCR; Mouse	no	TPGY	anaerobic	-1	-1	26	5	no	TPGY	26	20	Germany	Bavaria	1996	Winter	viscera and skim samples from same fish
INSALATA1967	FI	raw flounder, vaccuum pouch packed, with crust	100	10	90	0	No	0	0	0	0	10	0	10	0	no	3	1	4	no	-1	mouse	yes	Duffs medium	anaerobic	60	15	26	5	no	na	-1	-1	USA	North Atlantic, Nova Scotia	1964	Winter	product prepared according to recipe
INSALATA1969	MX	asparagus, hollandaise style, boil-in-the-bag, convenience food	10	0	10	0	No	0	0	0	0	0	0	0	0	yes	100	1	4	no	-1	mouse	yes	Duffs medium	anaerobic	60	15	26	5	no	na	-1	-1	USA	NA	1969	na	convenience foods
INSALATA1969	MX	baby brussels sprouts, boil-in-the-bag, convenience food	10	0	10	0	No	0	0	0	0	0	0	0	0	yes	100	1	4	no	-1	mouse	yes	Duffs medium	anaerobic	60	15	26	5	no	na	-1	-1	USA	NA	1969	na	one sample was unheated, convenience foods
INSALATA1969	MX	cauliflower in cheese sauce, boil-in-the-bag, convenience food	10	0	10	0	No	0	0	0	0	0	0	0	0	yes	100	1	4	no	-1	mouse	yes	Duffs medium	anaerobic	60	15	26	5	no	na	-1	-1	USA	NA	1969	na	one sample was unheated, convenience foods
INSALATA1969	MX	cut leaf spinach in butter sauce, boil-in-the-bag, convenience food	10	0	10	0	No	0	0	0	0	0	0	0	0	yes	100	1	4	no	-1	mouse	yes	Duffs medium	anaerobic	60	15	26	5	no	na	-1	-1	USA	NA	1969	na	one sample was unheated, convenience foods
INSALATA1969	MX	broccoli spears in butter sauce, boil-in-the-bag, convenience food	10	0	10	0	No	0	0	0	0	0	0	0	0	yes	100	1	4	no	-1	mouse	yes	Duffs medium	anaerobic	60	15	26	5	no	na	-1	-1	USA	NA	1969	na	one sample was unheated, convenience foods
INSALATA1969	MX	lobster newburg, boil-in-the-bag, convenience food	10	0	10	0	No	0	0	0	0	0	0	0	0	yes	100	1	4	no	-1	mouse	yes	Duffs medium	anaerobic	60	15	26	5	no	na	-1	-1	USA	NA	1969	na	one sample was unheated, convenience foods
INSALATA1969	MX	schrimp newburg, boil-in-the-bag, convenience food	10	0	10	0	No	0	0	0	0	0	0	0	0	yes	100	1	4	no	-1	mouse	yes	Duffs medium	anaerobic	60	15	26	5	no	na	-1	-1	USA	NA	1969	na	one sample was unheated, convenience foods
INSALATA1969	MX	crab newburg, boil-in-the-bag, convenience food	10	0	10	0	No	0	0	0	0	0	0	0	0	yes	100	1	4	no	-1	mouse	yes	Duffs medium	anaerobic	60	15	26	5	no	na	-1	-1	USA	NA	1969	na	one sample was unheated, convenience foods
INSALATA1969	MX	chicken pot pie filling, boil-in-the-bag, convenience food	10	0	10	0	No	0	0	0	0	0	0	0	0	yes	100	1	4	no	-1	mouse	yes	Duffs medium	anaerobic	60	15	26	5	no	na	-1	-1	USA	NA	1969	na	one sample was unheated, convenience foods
INSALATA1969	MX	chicken a la king, boil-in-the-bag, convenience food	10	0	10	0	No	0	0	0	0	0	0	0	0	yes	100	1	4	no	-1	mouse	yes	Duffs medium	anaerobic	60	15	26	5	no	na	-1	-1	USA	NA	1969	na	one sample was unheated, convenience foods
INSALATA1969	MX	ham slices, vacuum packed, convenience food	10	0	10	0	No	0	0	0	0	0	0	0	0	yes	100	1	4	no	-1	mouse	yes	Duffs medium	anaerobic	60	15	26	5	no	na	-1	-1	USA	NA	1969	na	one sample was unheated, convenience foods
INSALATA1969	MX	bologna, vacuum packed, convenience food	10	0	10	0	No	0	0	0	0	0	0	0	0	yes	100	1	4	no	-1	mouse	yes	Duffs medium	anaerobic	60	15	26	5	no	na	-1	-1	USA	NA	1969	na	one sample was unheated, convenience foods
INSALATA1969	MX	head cheese, vacuum packed, convenience food	10	0	10	0	No	0	0	0	0	0	0	0	0	yes	100	1	4	no	-1	mouse	yes	Duffs medium	anaerobic	60	15	26	5	no	na	-1	-1	USA	NA	1969	na	one sample was unheated, convenience foods
INSALATA1969	MX	chicken slices, vacuum packed, convenience food	10	0	10	0	No	0	0	0	0	0	0	0	0	yes	100	1	4	no	-1	mouse	yes	Duffs medium	anaerobic	60	15	26	5	no	na	-1	-1	USA	NA	1969	na	one sample was unheated, convenience foods
INSALATA1969	MX	turkey slices, vacuum packed, convenience food	10	0	10	0	No	0	0	0	0	0	0	0	0	yes	100	1	4	no	-1	mouse	yes	Duffs medium	anaerobic	60	15	26	5	no	na	-1	-1	USA	NA	1969	na	one sample was unheated, convenience foods
INSALATA1969	MX	frankfurters, vacuum packed, convenience food	10	1	9	0	yes	1	0	1	0	1	1	0	0	yes	100	1	4	no	-1	mouse	yes	Duffs medium	anaerobic	60	15	26	5	no	na	-1	-1	USA	NA	1969	na	one sample was unheated, convenience foods
INSALATA1969	DN	edam cheese, vacuum packed, convenience food	10	0	10	0	no	0	0	0	0	0	0	0	0	yes	100	1	4	no	-1	mouse	yes	Duffs medium	anaerobic	60	15	26	5	no	na	-1	-1	USA	NA	1969	na	one sample was unheated, convenience foods
INSALATA1969	DN	cheddar cheese, vacuum packed, convenience food	10	0	10	0	no	0	0	0	0	0	0	0	0	yes	100	1	4	no	-1	mouse	yes	Duffs medium	anaerobic	60	15	26	5	no	na	-1	-1	USA	NA	1969	na	one sample was unheated, convenience foods
INSALATA1969	MX	pork slices, vacuum packed, convenience food	10	0	10	0	no	0	0	0	0	0	0	0	0	yes	100	1	4	no	-1	mouse	yes	Duffs medium	anaerobic	60	15	26	5	no	na	-1	-1	USA	NA	1969	na	one sample was unheated, convenience foods
INSALATA1969	MX	liverwurst slices, vacuum packed, convenience food	10	0	10	0	no	0	0	0	0	0	0	0	0	yes	100	1	4	no	-1	mouse	yes	Duffs medium	anaerobic	60	15	26	5	no	na	-1	-1	USA	NA	1969	na	one sample was unheated, convenience foods
INSALATA1969	MX	cake decorator, brand A, pressurized foods, convenience food	10	0	10	0	no	0	0	0	0	0	0	0	0	yes	100	1	4	no	-1	mouse	yes	Duffs medium	anaerobic	60	15	26	5	no	na	-1	-1	USA	NA	1969	na	one sample was unheated, convenience foods
INSALATA1969	MX	cake decorator, brand B, pressurized foods, convenience food	10	0	10	0	no	0	0	0	0	0	0	0	0	yes	100	1	4	no	-1	mouse	yes	Duffs medium	anaerobic	60	15	26	5	no	na	-1	-1	USA	NA	1969	na	one sample was unheated, convenience foods
INSALATA1969	MX	cake decorator, brand C, pressurized foods, convenience food	10	0	10	0	no	0	0	0	0	0	0	0	0	yes	100	1	4	no	-1	mouse	yes	Duffs medium	anaerobic	60	15	26	5	no	na	-1	-1	USA	NA	1969	na	one sample was unheated, convenience foods
INSALATA1969	MX	synthetic cream, brand A, pressurized foods, convenience food	10	0	10	0	no	0	0	0	0	0	0	0	0	yes	100	1	4	no	-1	mouse	yes	Duffs medium	anaerobic	60	15	26	5	no	na	-1	-1	USA	NA	1969	na	one sample was unheated, convenience foods
INSALATA1969	MX	synthetic cream, brand B, pressurized foods, convenience food	10	0	10	0	no	0	0	0	0	0	0	0	0	yes	100	1	4	no	-1	mouse	yes	Duffs medium	anaerobic	60	15	26	5	no	na	-1	-1	USA	NA	1969	na	one sample was unheated, convenience foods
INSALATA1969	MX	synthetic cream, brand C, pressurized foods, convenience food	10	0	10	0	no	0	0	0	0	0	0	0	0	yes	100	1	4	no	-1	mouse	yes	Duffs medium	anaerobic	60	15	26	5	no	na	-1	-1	USA	NA	1969	na	one sample was unheated, convenience foods
INSALATA1969	MX	synthetic cream, brand D, pressurized foods, convenience food	10	0	10	0	no	0	0	0	0	0	0	0	0	yes	100	1	4	no	-1	mouse	yes	Duffs medium	anaerobic	60	15	26	5	no	na	-1	-1	USA	NA	1969	na	one sample was unheated, convenience foods
INSALATA1969	MX	synthetic cream, brand E, pressurized foods, convenience food	10	0	10	0	no	0	0	0	0	0	0	0	0	yes	100	1	4	no	-1	mouse	yes	Duffs medium	anaerobic	60	15	26	5	no	na	-1	-1	USA	NA	1969	na	one sample was unheated, convenience foods
INSALATA1969	MX	salad dressing, pressurized foods, convenience food	10	0	10	0	no	0	0	0	0	0	0	0	0	yes	100	1	4	no	-1	mouse	yes	Duffs medium	anaerobic	60	15	26	5	no	na	-1	-1	USA	NA	1969	na	one sample was unheated, convenience foods
INSALATA1969	DN	cheese spread, pressurized foods, convenience food	10	0	10	0	no	0	0	0	0	0	0	0	0	yes	100	1	4	no	-1	mouse	yes	Duffs medium	anaerobic	60	15	26	5	no	na	-1	-1	USA	NA	1969	na	one sample was unheated, convenience foods
INSALATA1969	SH	freeze dried schrimp, dehydrated foods, convenience food	10	0	10	0	no	0	0	0	0	0	0	0	0	yes	100	1	4	no	-1	mouse	yes	Duffs medium	anaerobic	60	15	26	5	no	na	-1	-1	USA	NA	1969	na	one sample was unheated, convenience foods
INSALATA1969	SH	freeze dried king crab, dehydrated foods, convenience food	10	0	10	0	no	0	0	0	0	0	0	0	0	yes	100	1	4	no	-1	mouse	yes	Duffs medium	anaerobic	60	15	26	5	no	na	-1	-1	USA	NA	1969	na	one sample was unheated, convenience foods
INSALATA1969	MX	schrimp salad mix, dehydrated foods, convenience food	10	0	10	0	no	0	0	0	0	0	0	0	0	yes	100	1	4	no	-1	mouse	yes	Duffs medium	anaerobic	60	15	26	5	no	na	-1	-1	USA	NA	1969	na	one sample was unheated, convenience foods
INSALATA1969	MX	crab salad mix, dehydrated foods, convenience food	10	0	10	0	no	0	0	0	0	0	0	0	0	yes	100	1	4	no	-1	mouse	yes	Duffs medium	anaerobic	60	15	26	5	no	na	-1	-1	USA	NA	1969	na	one sample was unheated, convenience foods
INSALATA1969	MX	tuna salad, dehydrated foods, convenience food	10	0	10	0	no	0	0	0	0	0	0	0	0	yes	100	1	4	no	-1	mouse	yes	Duffs medium	anaerobic	60	15	26	5	no	na	-1	-1	USA	NA	1969	na	one sample was unheated, convenience foods
INSALATA1969	MX	chicken salad mix, dehydrated foods, convenience food	10	0	10	0	no	0	0	0	0	0	0	0	0	yes	100	1	4	no	-1	mouse	yes	Duffs medium	anaerobic	60	15	26	5	no	na	-1	-1	USA	NA	1969	na	one sample was unheated, convenience foods
INSALATA1969	PW	instant chicken gravy mix, dehydrated foods, convenience food	10	0	10	0	no	0	0	0	0	0	0	0	0	yes	100	1	4	no	-1	mouse	yes	Duffs medium	anaerobic	60	15	26	5	no	na	-1	-1	USA	NA	1969	na	one sample was unheated, convenience foods
INSALATA1969	MX	beef dices, dehydrated foods, convenience food	10	0	10	0	no	0	0	0	0	0	0	0	0	yes	100	1	4	no	-1	mouse	yes	Duffs medium	anaerobic	60	15	26	5	no	na	-1	-1	USA	NA	1969	na	one sample was unheated, convenience foods
INSALATA1969	MF	dried mushroom A, dehydrated foods, convenience food	10	0	10	0	no	0	0	0	0	0	0	0	0	yes	100	1	4	no	-1	mouse	yes	Duffs medium	anaerobic	60	15	26	5	no	na	-1	-1	USA	NA	1969	na	one sample was unheated, convenience foods
INSALATA1969	MF	dried mushroom A, dehydrated foods, convenience food	10	0	10	0	no	0	0	0	0	0	0	0	0	yes	100	1	4	no	-1	mouse	yes	Duffs medium	anaerobic	60	15	26	5	no	na	-1	-1	USA	NA	1969	na	one sample was unheated, convenience foods
INSALATA1970B	MX	chopped spinach in butter sauce, frozen, vacuum packed, convenience food	50	6	44	0	no	6	6	6	0	0	6	0	0	no	5	1	4	no	-1	mouse	yes	Duffs medium	anaerobic	60	15	26	5	no	na	-1	-1	USA	NA	1970	na	product was blanced instead of canned
INSALATA1970B	MX	cut green beans in butter sauce, frozen, vacuum packed, convenience food	50	0	50	0	no	0	0	0	0	0	0	0	0	no	5	1	4	no	-1	mouse	yes	Duffs medium	anaerobic	60	15	26	5	no	na	-1	-1	USA	NA	1970	na	product was blanced instead of canned
JOHANNSEN1963	FI	plaice, lump fish, cod, contents of intestine	35	22	13	0	no	0	0	0	0	22	0	22	0	yes	5	1	3	no	-1	mouse	no	CMM	anaerobic	-1	-1	30	6	yes	CMM	30	96	Sweden	The Sound	1962	na	Type E assummed to be terrestrial due to occurrence in potato peels
JOHANNSEN1963	FI	herring, fresh	15	15	0	0	no	0	0	0	0	15	0	15	0	yes	100	1	3	no	-1	mouse	no	CMM	anaerobic	-1	-1	30	6	yes	CMM	30	96	Sweden	The Sound	1962	na	Type E assummed to be terrestrial due to occurrence in potato peels
JOHANNSEN1963	FI	herring, fresh	11	6	5	0	no	0	0	0	0	11	0	11	0	yes	100	1	3	no	-1	mouse	no	CMM	anaerobic	-1	-1	30	6	yes	CMM	30	96	Sweden	southern baltic	1962	na	Type E assummed to be terrestrial due to occurrence in potato peels
JOHANNSEN1963	FI	herring, fresh	32	0	32	0	no	0	0	0	0	0	0	0	0	yes	100	1	3	no	-1	mouse	no	CMM	anaerobic	-1	-1	30	6	yes	CMM	30	96	Sweden	The Sound	1962	na	Type E assummed to be terrestrial due to occurrence in potato peels
JOHANNSEN1963	PL	potato peels	40	27	13	0	no	0	0	0	0	27	0	27	0	yes	10	1	3	no	-1	mouse	no	CMM	anaerobic	-1	-1	30	6	yes	CMM	30	96	Sweden	national	1962	na	Type E assummed to be terrestrial due to occurrence in potato peels
KAUTTER1974	SH	blue crab, callinectes sapidus Rathbun, freshmeat, boiled but not pasteurized	986	6	980	0	yes	2	0	2	0	4	0	4	0	no	40	1	3	no	-1	mouse	no	TPGY	anaerobic	-1	-1	26	5	no	na	-1	-1	USA	na	1974	na	boiled crab, where meat has heen picked in factory
KAUTTER1974	SH	blue crab, callinectes sapidus Rathbun, freshmeat, boiled and pasteurized in hermetically sealed cans	1000	1	999	0	no	1	0	0	1	0	0	0	0	yes	150	1	3	no	-1	mouse	no	TPGY	anaerobic	-1	-1	26	5	no	na	-1	-1	USA	na	1974	na	pasteurized and kept in hermetically sealed tin, 0.75*150g+0.25*25g
KAUTTER1978	MF	fresh mushrooms wrapped in commercial PVC	1078	0	1078	0	No	0	0	0	0	0	0	0	0	yes	150	1	4	no	-1	mouse	no	sample	PVC wrapped	-1	-1	20	7	no	na	-1	-1	USA	NA	1977	na	fresh mushrooms wraped in PVC, no special isolation used
KAUTTER1982	CE	infant dry cereal	90	0	90	0	no	0	0	0	0	0	0	0	0	no	25	1	3	no	-1	mouse	no	TPGY	anaerobic	-1	-1	35	7	no	na	-1	-1	USA	washington dc	1982	na	corn syrup, national survey, while others locall sources
KAUTTER1982	DN	infant formula commercial	100	0	100	0	no	0	0	0	0	0	0	0	0	no	25	1	3	no	-1	mouse	no	TPGY	anaerobic	-1	-1	35	7	no	na	-1	-1	USA	washington dc	1982	na	corn syrup, national survey, while others locall sources
KAUTTER1982	DN	infant milk, non fat	100	0	100	0	no	0	0	0	0	0	0	0	0	no	25	1	3	no	-1	mouse	no	TPGY	anaerobic	-1	-1	35	7	no	na	-1	-1	USA	washington dc	1982	na	corn syrup, national survey, while others locall sources
KAUTTER1982	DL	infant milk, whole fresh	90	0	90	0	no	0	0	0	0	0	0	0	0	no	25	1	3	no	-1	mouse	no	TPGY	anaerobic	-1	-1	35	7	no	na	-1	-1	USA	washington dc	1982	na	corn syrup, national survey, while others locall sources
KAUTTER1982	MX	infant canned fruit, apricots, tapioca, commercial	100	0	100	0	no	0	0	0	0	0	0	0	0	no	25	1	3	no	-1	mouse	no	TPGY	anaerobic	-1	-1	35	7	no	na	-1	-1	USA	washington dc	1982	na	corn syrup, national survey, while others locall sources
KAUTTER1982	MX	infant canned fruit juice, apple-prune, commercial	100	0	100	0	no	0	0	0	0	0	0	0	0	no	25	1	3	no	-1	mouse	no	TPGY	anaerobic	-1	-1	35	7	no	na	-1	-1	USA	washington dc	1982	na	corn syrup, national survey, while others locall sources
KAUTTER1982	HO	infant honey	100	2	98	0	no	2	2	0	0	0	0	0	0	no	25	1	3	no	-1	mouse	no	TPGY	anaerobic	-1	-1	35	7	no	na	-1	-1	USA	washington dc	1982	na	corn syrup, national survey, while others locall sources
KAUTTER1982	OL	infant corn syrup	40	8	32	0	yes	8	0	8	0	8	8	0	0	no	25	1	3	no	-1	mouse	no	TPGY	anaerobic	-1	-1	35	7	no	na	-1	-1	USA	washington dc	1982	na	corn syrup, national survey, while others locall sources
KAUTTER1982	PW	infant sugar	90	0	90	0	no	0	0	0	0	0	0	0	0	no	25	1	3	no	-1	mouse	no	TPGY	anaerobic	-1	-1	35	7	no	na	-1	-1	USA	washington dc	1982	na	corn syrup, national survey, while others locall sources
KAUTTER1982	MX	infant fresh cooked carrot	100	0	100	0	no	0	0	0	0	0	0	0	0	no	25	1	3	no	-1	mouse	no	TPGY	anaerobic	-1	-1	35	7	no	na	-1	-1	USA	washington dc	1982	na	corn syrup, national survey, while others locall sources
KAUTTER1982	OL	infant corn syrup	961	5	956	0	yes	5	0	5	0	5	5	0	0	no	25	1	3	no	-1	mouse	no	TPGY	anaerobic	-1	-1	35	7	no	na	-1	-1	USA	National	1982	na	corn syrup, national survey, while others locall sources
KELLY1970	FI	various types of fish found in Tennessee Valley Authourity	764	0	764	0	No	0	0	0	0	0	0	0	0	yes	5	1	4	no	-1	mouse	no	CMM	anaerobic	-1	-1	30	5	no	na	-1	-1	USA	Lake Douglas, Tennessee	1970	na	main emphasis on sources of clostridium in mud samples, outbreak in 1963
KELLY1970	FI	various types of fish found in Tennessee Valley Authourity	27	0	27	0	No	0	0	0	0	0	0	0	0	yes	5	1	4	no	-1	mouse	no	CMM	anaerobic	-1	-1	30	5	no	na	-1	-1	USA	Fort Loudon lake, Tennessee	1970	na	main emphasis on sources of clostridium in mud samples, outbreak in 1963
KELLY1970	FI	various types of fish found in Tennessee Valley Authourity	5	0	5	0	No	0	0	0	0	0	0	0	0	yes	5	1	4	no	-1	mouse	no	CMM	anaerobic	-1	-1	30	5	no	na	-1	-1	USA	French broad river, Tennessee	1970	na	main emphasis on sources of clostridium in mud samples, outbreak in 1963
KELLY1970	FI	various types of fish found in Tennessee Valley Authourity	12	0	12	0	No	0	0	0	0	0	0	0	0	yes	5	1	4	no	-1	mouse	no	CMM	anaerobic	-1	-1	30	5	no	na	-1	-1	USA	Norris lake, Tennessee	1970	na	main emphasis on sources of clostridium in mud samples, outbreak in 1963
KELLY1970	FI	various types of fish found in Tennessee Valley Authourity	8	0	8	0	No	0	0	0	0	0	0	0	0	yes	5	1	4	no	-1	mouse	no	CMM	anaerobic	-1	-1	30	5	no	na	-1	-1	USA	Lake Douglas, Tennessee	1970	na	main emphasis on sources of clostridium in mud samples, outbreak in 1963
KELLY1970	FI	various types of fish found in Tennessee Valley Authourity	10	0	10	0	No	0	0	0	0	0	0	0	0	yes	5	1	4	no	-1	mouse	no	CMM	anaerobic	-1	-1	30	5	no	na	-1	-1	USA	Cherokee lake, Tennessee	1970	na	main emphasis on sources of clostridium in mud samples, outbreak in 1963
KUPLULU2006	HO	honey samples from retail markets in Ankara, 6 comb honey, 34 flower honey and 8 honeydew honey	48	6	42	6	No	6	0	0	0	6	0	0	0	yes	17.5	1	3	no	-1	mouse	no	CMM, TPGY	anaerobic	65	30	35	7	no	na	-1	-1	Turkey	Ankara	2004	na	only Clostridium botulinum toxin demonstrated, TPGY medium incubated at 25C
LALITHA1990	FI	red snapper, lutjanus bohar	1	0	1	0	No	0	0	0	0	0	0	0	0	no	2	1	3	no	-1	mouse	no	CMM	anaerobic	-1	-1	30	6	no	na	-1	-1	India	Cochin	1990	na	skin and intestine samples, 2g, on board fishing vessel
LALITHA1990	FI	Japanese Threadfin Bream, nemipterus japonicus	1	0	1	0	No	0	0	0	0	0	0	0	0	no	2	1	3	no	-1	mouse	no	CMM	anaerobic	-1	-1	30	6	no	na	-1	-1	India	Cochin	1990	na	skin and intestine samples, 2g, on board fishing vessel
LALITHA1990	FI	grouper, epinephelus tauvina, on board fishing vessel	1	0	1	0	No	0	0	0	0	0	0	0	0	no	2	1	3	no	-1	mouse	no	CMM	anaerobic	-1	-1	30	6	no	na	-1	-1	India	Cochin	1990	na	skin and intestine samples, 2g, on board fishing vessel
LALITHA1990	FI	mangrove red snappper, lutjanus argentimaculatus, on board fishing vessel	2	0	2	0	No	0	0	0	0	0	0	0	0	no	2	1	3	no	-1	mouse	no	CMM	anaerobic	-1	-1	30	6	no	na	-1	-1	India	Cochin	1990	na	skin and intestine samples, 2g, on board fishing vessel
LALITHA1990	FI	ribbon fish, trichiurus spp, on board fishing vessel	1	1	0	0	yes	1	0	1	0	1	1	0	0	no	2	1	3	no	-1	mouse	no	CMM	anaerobic	-1	-1	30	6	no	na	-1	-1	India	Cochin	1990	na	skin and intestine samples, 2g, on board fishing vessel
LALITHA1990	FI	Indian oil sardine , sardinella longiceps, on board fishing vessel	2	0	2	0	No	0	0	0	0	0	0	0	0	no	2	1	3	no	-1	mouse	no	CMM	anaerobic	-1	-1	30	6	no	na	-1	-1	India	Cochin	1990	na	skin and intestine samples, 2g, on board fishing vessel
LALITHA1990	FI	indian mackerel , rastrelliger kanagurta, on board fishing vessel	2	0	2	0	No	0	0	0	0	0	0	0	0	no	2	1	3	no	-1	mouse	no	CMM	anaerobic	-1	-1	30	6	no	na	-1	-1	India	Cochin	1990	na	skin and intestine samples, 2g, on board fishing vessel
LALITHA1990	FI	Indian oil sardine , sardinella longiceps, retail outlets	2	0	2	0	No	0	0	0	0	0	0	0	0	no	2	1	3	no	-1	mouse	no	CMM	anaerobic	-1	-1	30	6	no	na	-1	-1	India	Cochin	1990	na	skin and intestine samples, 2g, on board fishing vessel
LALITHA1990	FI	indian mackerel , rastrelliger kanagurtaretail outlets	5	0	5	0	No	0	0	0	0	0	0	0	0	no	2	1	3	no	-1	mouse	no	CMM	anaerobic	-1	-1	30	6	no	na	-1	-1	India	Cochin	1990	na	skin and intestine samples, 2g, on board fishing vessel
LALITHA1990	FI	Tiger-toothed croaker , otolithes argentus, retail outlets	1	0	1	0	No	0	0	0	0	0	0	0	0	no	2	1	3	no	-1	mouse	no	CMM	anaerobic	-1	-1	30	6	no	na	-1	-1	India	Cochin	1990	na	skin and intestine samples, 2g, on board fishing vessel
LALITHA1990	FI	stripped pony fish , Leiognathus fasciatus, retail outlets	1	0	1	0	No	0	0	0	0	0	0	0	0	no	2	1	3	no	-1	mouse	no	CMM	anaerobic	-1	-1	30	6	no	na	-1	-1	India	Cochin	1990	na	skin and intestine samples, 2g, on board fishing vessel
LALITHA1990	FI	Indian scad, Decapterus russelli, retail outletsÿ	1	0	1	0	No	0	0	0	0	0	0	0	0	no	2	1	3	no	-1	mouse	no	CMM	anaerobic	-1	-1	30	6	no	na	-1	-1	India	Cochin	1990	na	skin and intestine samples, 2g, on board fishing vessel
LALITHA1990	FI	Indian white prawn, penaeus indicus, retail outletsÿ	3	0	3	0	No	0	0	0	0	0	0	0	0	yes	2	1	3	no	-1	mouse	no	CMM	anaerobic	-1	-1	30	6	no	na	-1	-1	India	Cochin	1990	na	whole, 2g, retail outlets
LALITHA1990	FI	tilapia, tilapia mossambica, retail outletsÿ	1	0	1	0	No	0	0	0	0	0	0	0	0	yes	2	1	3	no	-1	mouse	no	CMM	anaerobic	-1	-1	30	6	no	na	-1	-1	India	Cochin	1990	na	whole, 2g, retail outlets
LALITHA1990	FI	Indo-Pacific tarpon, megalops cyprinoides, retail outletsÿ	1	0	1	0	No	0	0	0	0	0	0	0	0	yes	2	1	3	no	-1	mouse	no	CMM	anaerobic	-1	-1	30	6	no	na	-1	-1	India	Cochin	1990	na	whole, 2g, retail outlets
LALITHA1990	SH	Asian green mussel, perna viridis, retail outletsÿ	3	0	3	0	No	0	0	0	0	0	0	0	0	yes	2	1	3	no	-1	mouse	no	CMM	anaerobic	-1	-1	30	6	no	na	-1	-1	India	Cochin	1990	na	whole, 2g, retail outlets
LALITHA1990	FI	milkfish, chanos chanos, retail outletsÿ	1	0	1	0	No	0	0	0	0	0	0	0	0	yes	2	1	3	no	-1	mouse	no	CMM	anaerobic	-1	-1	30	6	no	na	-1	-1	India	Cochin	1990	na	whole, 2g, retail outlets
LALITHA1990	FI	freshwater carp, cirrhinus mrigala, retail outletsÿ	1	0	1	0	No	0	0	0	0	0	0	0	0	yes	2	1	3	no	-1	mouse	no	CMM	anaerobic	-1	-1	30	6	no	na	-1	-1	India	Cochin	1990	na	whole, 2g, retail outlets
LALITHA1990	FI	freshwater carp,labeo rohita, retail outletsÿ	1	0	1	0	No	0	0	0	0	0	0	0	0	yes	2	1	3	no	-1	mouse	no	CMM	anaerobic	-1	-1	30	6	no	na	-1	-1	India	Cochin	1990	na	whole, 2g, retail outlets
LALITHA1990	FI	Flathead mullet, mugil cephalus, retail outletsÿ	1	0	1	0	No	0	0	0	0	0	0	0	0	yes	2	1	3	no	-1	mouse	no	CMM	anaerobic	-1	-1	30	6	no	na	-1	-1	India	Cochin	1990	na	whole, 2g, retail outlets
LALITHA1997	SH	shrimp, penaeus monodon, farm A	3	2	1	2	No	0	0	0	0	0	0	0	0	yes	2	1	4	no	-1	mouse	no	CMM	anaerobic	-1	-1	30	-1	no	na	-1	-1	India	Cochin	1995	na	investigations from Oct 1995 - March 1996
LALITHA1997	SH	shrimp, penaeus monodon, farm B	4	0	4	0	No	0	0	0	0	0	0	0	0	yes	2	1	4	no	-1	mouse	no	CMM	anaerobic	-1	-1	30	-1	no	na	-1	-1	India	Cochin	1995	na	investigations from Oct 1995 - March 1996
LALITHA1997	SH	shrimp, penaeus monodon, farm C	2	0	2	0	No	0	0	0	0	0	0	0	0	yes	2	1	4	no	-1	mouse	no	CMM	anaerobic	-1	-1	30	-1	no	na	-1	-1	India	Cochin	1995	na	investigations from Oct 1995 - March 1996
LALITHA1997	FI	tilapia, oreochromis mossambicus, farm D	2	0	2	0	No	0	0	0	0	0	0	0	0	no	10	1	4	no	-1	mouse	no	CMM	anaerobic	-1	-1	30	-1	no	na	-1	-1	India	Cochin	1995	na	investigations from Oct 1995 - March 1996
LALITHA1997	FI	milkfish, chanos chanos, farm E	4	0	4	0	No	0	0	0	0	0	0	0	0	no	10	1	4	no	-1	mouse	no	CMM	anaerobic	-1	-1	30	-1	no	na	-1	-1	India	Cochin	1995	na	investigations from Oct 1995 - March 1996
LALITHA1997	FI	milkfish, chanos chanos, farm E	4	1	3	1	No	0	0	0	0	0	0	0	0	no	10	1	4	no	-1	mouse	no	CMM	anaerobic	-1	-1	30	-1	no	na	-1	-1	India	Cochin	1995	na	investigations from Oct 1995 - March 1996
LALITHA1997	FI	Flathead mullet, mugil cephalus, farm E	8	0	8	0	No	0	0	0	0	0	0	0	0	no	10	1	4	no	-1	mouse	no	CMM	anaerobic	-1	-1	30	-1	no	na	-1	-1	India	Cochin	1995	na	investigations from Oct 1995 - March 1996
LALITHA1997	SH	shrimp, penaeus indicus, farm E	2	1	1	1	No	0	0	0	0	0	0	0	0	yes	2	1	4	no	-1	mouse	no	CMM	anaerobic	-1	-1	30	-1	no	na	-1	-1	India	Cochin	1995	na	investigations from Oct 1995 - March 1996
LALITHA1997	FI	tilapia, oreochromis mossambicus, farm F	2	0	2	0	No	0	0	0	0	0	0	0	0	no	10	1	4	no	-1	mouse	no	CMM	anaerobic	-1	-1	30	-1	no	na	-1	-1	India	Cochin	1995	na	investigations from Oct 1995 - March 1996
LALITHA1997	FI	tilapia, oreochromis mossambicus, farm F	2	1	1	1	No	0	0	0	0	0	0	0	0	no	10	1	4	no	-1	mouse	no	CMM	anaerobic	-1	-1	30	-1	no	na	-1	-1	India	Cochin	1995	na	investigations from Oct 1995 - March 1996
LALITHA1997	SH	shrimp, penaeus indicus, farm F	8	0	8	0	No	0	0	0	0	0	0	0	0	yes	2	1	4	no	-1	mouse	no	CMM	anaerobic	-1	-1	30	-1	no	na	-1	-1	India	Cochin	1995	na	investigations from Oct 1995 - March 1996
LALITHA2000	SH	indian white prawns, farm, brackish water, scientific extensive, west coast	4	1	3	1	No	0	0	0	0	0	0	0	0	yes	4	1	4	no	-1	mouse	yes	CMM	anaerobic	-1	-1	30	6	no	na	-1	-1	India	Cochin	2000	na	3 tube MPN done for sediment, farmed fish and shell-fish samples
LALITHA2000	SH	indian white prawns, farm, brackish water, extensive, west coast	2	0	2	0	No	0	0	0	0	0	0	0	0	yes	4	1	4	no	-1	mouse	yes	CMM	anaerobic	-1	-1	30	6	no	na	-1	-1	India	Cochin	2000	na	3 tube MPN done for sediment, farmed fish and shell-fish samples
LALITHA2000	SH	tiger prawns, farm, brackish water, semi intensive, west coast	9	2	7	2	No	0	0	0	0	0	0	0	0	yes	4	1	4	no	-1	mouse	yes	CMM	anaerobic	-1	-1	30	6	no	na	-1	-1	India	Cochin	2000	na	3 tube MPN done for sediment, farmed fish and shell-fish samples
LALITHA2000	SH	green mussel, marine open farm, west coast	10	3	7	0	No	3	3	0	0	0	0	0	0	no	5	1	4	no	-1	mouse	yes	CMM	anaerobic	-1	-1	30	6	no	na	-1	-1	India	Cochin	2000	na	3 tube MPN done for sediment, farmed fish and shell-fish samples
LALITHA2000	SH	oyster, brackish water, open farm, west coast	8	3	5	3	No	0	0	0	0	0	0	0	0	no	5	1	4	no	-1	mouse	yes	CMM	anaerobic	-1	-1	30	6	no	na	-1	-1	India	Cochin	2000	na	3 tube MPN done for sediment, farmed fish and shell-fish samples
LALITHA2000	SH	indian white prawn, retail outlets, landing centre, west coast	3	1	2	1	No	0	0	0	0	0	0	0	0	yes	4	1	4	no	-1	mouse	yes	CMM	anaerobic	-1	-1	30	6	no	na	-1	-1	India	Cochin	2000	na	3 tube MPN done for sediment, farmed fish and shell-fish samples
LALITHA2000	SH	fresh water prawn, retail outlets, landing centre, west coast	6	2	4	2	No	0	0	0	0	0	0	0	0	yes	4	1	4	no	-1	mouse	yes	CMM	anaerobic	-1	-1	30	6	no	na	-1	-1	India	Cochin	2000	na	3 tube MPN done for sediment, farmed fish and shell-fish samples
LALITHA2000	SH	clams, retail outlets, landing centre, west coast	3	0	3	0	No	0	0	0	0	0	0	0	0	yes	4	1	4	no	-1	mouse	yes	CMM	anaerobic	-1	-1	30	6	no	na	-1	-1	India	Cochin	2000	na	3 tube MPN done for sediment, farmed fish and shell-fish samples
LALITHA2000	SH	green mussel, retail outlets, landing centre, west coast	17	2	15	2	No	0	0	0	0	0	0	0	0	yes	4	1	4	no	-1	mouse	yes	CMM	anaerobic	-1	-1	30	6	no	na	-1	-1	India	Cochin	2000	na	3 tube MPN done for sediment, farmed fish and shell-fish samples
LALITHA2000	SH	brown mussel, retail outlets, landing centre, west coast	6	1	5	2	No	0	0	0	0	0	0	0	0	yes	4	1	4	no	-1	mouse	yes	CMM	anaerobic	-1	-1	30	6	no	na	-1	-1	India	Cochin	2000	na	3 tube MPN done for sediment, farmed fish and shell-fish samples
LALITHA2000	FI	reef cod, onboard fishing vessel, west coast, marine	3	2	1	2	No	0	0	0	0	0	0	0	0	yes	4	1	4	no	-1	mouse	yes	CMM	anaerobic	-1	-1	30	6	no	na	-1	-1	India	Cochin	2000	na	3 tube MPN done for sediment, farmed fish and shell-fish samples
LALITHA2000	FI	reef cod, onboard fishing vessel, west coast, marine	3	2	1	1	No	1	1	0	0	0	0	0	0	yes	4	1	4	no	-1	mouse	yes	CMM	anaerobic	-1	-1	30	6	no	na	-1	-1	India	Cochin	2000	na	3 tube MPN done for sediment, farmed fish and shell-fish samples
LALITHA2000	FI	reef cod, onboard fishing vessel, east coast, marine	2	0	2	0	No	0	0	0	0	0	0	0	0	yes	4	1	4	no	-1	mouse	yes	CMM	anaerobic	-1	-1	30	6	no	na	-1	-1	India	Cochin	2000	na	3 tube MPN done for sediment, farmed fish and shell-fish samples
LALITHA2000	FI	red snapper, onboard fishing vessel, east coast, marine	1	0	1	0	No	0	0	0	0	0	0	0	0	yes	4	1	4	no	-1	mouse	yes	CMM	anaerobic	-1	-1	30	6	no	na	-1	-1	India	Cochin	2000	na	3 tube MPN done for sediment, farmed fish and shell-fish samples
LALITHA2000	FI	ribbon fish, onboard fishing vessel, west coast, marine	2	2	0	0	yes	2	1	1	0	1	1	0	0	yes	4	1	4	no	-1	mouse	yes	CMM	anaerobic	-1	-1	30	6	no	na	-1	-1	India	Cochin	2000	na	3 tube MPN done for sediment, farmed fish and shell-fish samples
LALITHA2000	FI	carangid, skin and intestine from same sample, onboard fishing vessel, west coast, marine	4	1	3	1	No	0	0	0	0	0	0	0	0	yes	4	1	4	no	-1	mouse	yes	CMM	anaerobic	-1	-1	30	6	no	na	-1	-1	India	Cochin	2000	na	3 tube MPN done for sediment, farmed fish and shell-fish samples
LALITHA2000	FI	carangid, skin and intestine from same sample, onboard fishing vessel, west coast, marine	4	0	4	0	No	0	0	0	0	0	0	0	0	yes	4	1	4	no	-1	mouse	yes	CMM	anaerobic	-1	-1	30	6	no	na	-1	-1	India	Cochin	2000	na	3 tube MPN done for sediment, farmed fish and shell-fish samples
LALITHA2000	FI	mullet, skin and intestine from same sample, retail outlet, west coast, brackish water	4	2	2	1	No	1	1	0	0	0	0	0	0	yes	4	1	4	no	-1	mouse	yes	CMM	anaerobic	-1	-1	30	6	no	na	-1	-1	India	Cochin	2000	na	3 tube MPN done for sediment, farmed fish and shell-fish samples
LALITHA2000	FI	mullet, skin and intestine from same sample, retail outlet, west coast, brackish water	4	1	3	1	No	0	0	0	0	0	0	0	0	yes	4	1	4	no	-1	mouse	yes	CMM	anaerobic	-1	-1	30	6	no	na	-1	-1	India	Cochin	2000	na	3 tube MPN done for sediment, farmed fish and shell-fish samples
LALITHA2000	FI	pearlspot, retail outlet, west coast, brackish water	2	0	2	0	No	0	0	0	0	0	0	0	0	yes	4	1	4	no	-1	mouse	yes	CMM	anaerobic	-1	-1	30	6	no	na	-1	-1	India	Cochin	2000	na	3 tube MPN done for sediment, farmed fish and shell-fish samples
LALITHA2000	FI	milkfish, retail outlet, west coast, brackish water	2	0	2	0	No	0	0	0	0	0	0	0	0	yes	4	1	4	no	-1	mouse	yes	CMM	anaerobic	-1	-1	30	6	no	na	-1	-1	India	Cochin	2000	na	3 tube MPN done for sediment, farmed fish and shell-fish samples
LALITHA2000	FI	tarpon, retail outlet, west coast, brackish water	4	0	4	0	No	0	0	0	0	0	0	0	0	yes	4	1	4	no	-1	mouse	yes	CMM	anaerobic	-1	-1	30	6	no	na	-1	-1	India	Cochin	2000	na	3 tube MPN done for sediment, farmed fish and shell-fish samples
LALITHA2000	FI	ribbon fish, retail outlet, west coast, marine	2	0	2	0	No	0	0	0	0	0	0	0	0	yes	4	1	4	no	-1	mouse	yes	CMM	anaerobic	-1	-1	30	6	no	na	-1	-1	India	Cochin	2000	na	3 tube MPN done for sediment, farmed fish and shell-fish samples
LALITHA2000	FI	pony fish, retail outlet, west coast, marine	4	0	4	0	No	0	0	0	0	0	0	0	0	yes	4	1	4	no	-1	mouse	yes	CMM	anaerobic	-1	-1	30	6	no	na	-1	-1	India	Cochin	2000	na	3 tube MPN done for sediment, farmed fish and shell-fish samples
LALITHA2000	FI	croaker, retail outlet, west coast, marine	5	0	5	0	No	0	0	0	0	0	0	0	0	yes	4	1	4	no	-1	mouse	yes	CMM	anaerobic	-1	-1	30	6	no	na	-1	-1	India	Cochin	2000	na	3 tube MPN done for sediment, farmed fish and shell-fish samples
LALITHA2000	FI	lizard fish, skin and intestine from same sample, retail outlet, west coast, marine	4	2	2	2	No	0	0	0	0	0	0	0	0	yes	4	1	4	no	-1	mouse	yes	CMM	anaerobic	-1	-1	30	6	no	na	-1	-1	India	Cochin	2000	na	3 tube MPN done for sediment, farmed fish and shell-fish samples
LALITHA2000	FI	lizard fish, skin and intestine from same sample, retail outlet, west coast, marine	4	1	3	0	No	1	1	0	0	0	0	0	0	yes	4	1	4	no	-1	mouse	yes	CMM	anaerobic	-1	-1	30	6	no	na	-1	-1	India	Cochin	2000	na	3 tube MPN done for sediment, farmed fish and shell-fish samples
LALITHA2000	FI	sole, skin and intestine from same sample, retail outlet, west coast, marine	2	1	1	1	No	0	0	0	0	0	0	0	0	yes	4	1	4	no	-1	mouse	yes	CMM	anaerobic	-1	-1	30	6	no	na	-1	-1	India	Cochin	2000	na	3 tube MPN done for sediment, farmed fish and shell-fish samples
LALITHA2000	FI	sole, skin and intestine from same sample, retail outlet, west coast, marine	2	0	2	0	No	0	0	0	0	0	0	0	0	yes	4	1	4	no	-1	mouse	yes	CMM	anaerobic	-1	-1	30	6	no	na	-1	-1	India	Cochin	2000	na	3 tube MPN done for sediment, farmed fish and shell-fish samples
LALITHA2000	FI	big jawed jumper, skin and intestine from same sample, retail outlet, west coast, marine	3	1	2	0	No	1	1	0	0	0	0	0	0	yes	4	1	4	no	-1	mouse	yes	CMM	anaerobic	-1	-1	30	6	no	na	-1	-1	India	Cochin	2000	na	3 tube MPN done for sediment, farmed fish and shell-fish samples
LALITHA2000	FI	big jawed jumper, skin and intestine from same sample, retail outlet, west coast, marine	3	0	3	0	No	0	0	0	0	0	0	0	0	yes	4	1	4	no	-1	mouse	yes	CMM	anaerobic	-1	-1	30	6	no	na	-1	-1	India	Cochin	2000	na	3 tube MPN done for sediment, farmed fish and shell-fish samples
LALITHA2000	FI	white sardine, retail outlet, west coast, marine	2	1	1	1	No	0	0	0	0	0	0	0	0	yes	4	1	4	no	-1	mouse	yes	CMM	anaerobic	-1	-1	30	6	no	na	-1	-1	India	Cochin	2000	na	3 tube MPN done for sediment, farmed fish and shell-fish samples
LALITHA2000	FI	mrigal, retail outlet, west coast, marine	2	0	2	0	No	0	0	0	0	0	0	0	0	yes	4	1	4	no	-1	mouse	yes	CMM	anaerobic	-1	-1	30	6	no	na	-1	-1	India	Cochin	2000	na	3 tube MPN done for sediment, farmed fish and shell-fish samples
LALITHA2000	FI	rohu, retail outlet, west coast, marine	2	0	2	0	No	0	0	0	0	0	0	0	0	yes	4	1	4	no	-1	mouse	yes	CMM	anaerobic	-1	-1	30	6	no	na	-1	-1	India	Cochin	2000	na	3 tube MPN done for sediment, farmed fish and shell-fish samples
LALITHA2000	FI	mullet, farm, extensive, polyculture, brackish water	4	0	4	0	No	0	0	0	0	0	0	0	0	yes	4	1	4	no	-1	mouse	yes	CMM	anaerobic	-1	-1	30	6	no	na	-1	-1	India	Cochin	2000	na	3 tube MPN done for sediment, farmed fish and shell-fish samples
LALITHA2000	FI	milk fish, farm, skin and intestine from same sample, extensive, polyculture, brackish water	4	0	4	0	No	0	0	0	0	0	0	0	0	yes	4	1	4	no	-1	mouse	yes	CMM	anaerobic	-1	-1	30	6	no	na	-1	-1	India	Cochin	2000	na	3 tube MPN done for sediment, farmed fish and shell-fish samples
LALITHA2000	FI	milk fish, farm, skin and intestine from same sample, extensive, polyculture, brackish water	4	1	3	1	No	0	0	0	0	0	0	0	0	yes	4	1	4	no	-1	mouse	yes	CMM	anaerobic	-1	-1	30	6	no	na	-1	-1	India	Cochin	2000	na	3 tube MPN done for sediment, farmed fish and shell-fish samples
LALITHA2000	FI	tilapia, farm, skin and intestine from same sample, extensive, monoculture, brackish water	2	0	2	0	No	0	0	0	0	0	0	0	0	yes	4	1	4	no	-1	mouse	yes	CMM	anaerobic	-1	-1	30	6	no	na	-1	-1	India	Cochin	2000	na	3 tube MPN done for sediment, farmed fish and shell-fish samples
LALITHA2000	FI	tilapia, farm, skin and intestine from same sample, extensive, monoculture, brackish water	2	1	1	1	No	0	0	0	0	0	0	0	0	yes	4	1	4	no	-1	mouse	yes	CMM	anaerobic	-1	-1	30	6	no	na	-1	-1	India	Cochin	2000	na	3 tube MPN done for sediment, farmed fish and shell-fish samples
LALITHA2000	FI	tilapia, farm, extensive, polyculture, brackish water	1	0	1	0	No	0	0	0	0	0	0	0	0	yes	4	1	4	no	-1	mouse	yes	CMM	anaerobic	-1	-1	30	6	no	na	-1	-1	India	Cochin	2000	na	3 tube MPN done for sediment, farmed fish and shell-fish samples
LALITHA2002	FI	escualosa thoracata, pelagic fish, skin and intestine from same sample, retail trade	2	0	2	0	No	0	0	0	0	0	0	0	0	yes	4	1	4	no	-1	mouse	yes	CMM	anaerobic	-1	-1	30	3,5	no	na	-1	-1	India	Cochin	2002	NA	only retail fish sampled
LALITHA2002	FI	escualosa thoracata, pelagic fish, skin and intestine from same sample, retail trade	2	1	1	1	No	0	0	0	0	0	0	0	0	yes	4	1	4	no	-1	mouse	yes	CMM	anaerobic	-1	-1	30	3,5	no	na	-1	-1	India	Cochin	2002	NA	only retail fish sampled
LALITHA2002	FI	lepturacanthus savala, pelagic fish, skin and intestine from same sample, retail trade	4	1	3	0	yes	1	0	1	0	1	1	0	0	yes	4	1	4	no	-1	mouse	yes	CMM	anaerobic	-1	-1	30	3,5	no	na	-1	-1	India	Cochin	2002	NA	only retail fish sampled
LALITHA2002	FI	lepturacanthus savala, pelagic fish, skin and intestine from same sample, retail trade	4	1	3	1	no	0	0	0	0	0	0	0	0	yes	4	1	4	no	-1	mouse	yes	CMM	anaerobic	-1	-1	30	3,5	no	na	-1	-1	India	Cochin	2002	NA	only retail fish sampled
LALITHA2002	FI	thryssa malabarica, pelagic fish, skin and intestine from same sample, retail trade	1	0	1	0	no	0	0	0	0	0	0	0	0	yes	4	1	4	no	-1	mouse	yes	CMM	anaerobic	-1	-1	30	3,5	no	na	-1	-1	India	Cochin	2002	NA	only retail fish sampled
LALITHA2002	FI	thryssa malabarica, pelagic fish, skin and intestine from same sample, retail trade	1	0	1	0	no	0	0	0	0	0	0	0	0	yes	4	1	4	no	-1	mouse	yes	CMM	anaerobic	-1	-1	30	3,5	no	na	-1	-1	India	Cochin	2002	NA	only retail fish sampled
LALITHA2002	FI	carangoides spp, pelagic fish, skin and intestine from same sample, retail trade	2	1	1	1	no	0	0	0	0	0	0	0	0	yes	4	1	4	no	-1	mouse	yes	CMM	anaerobic	-1	-1	30	3,5	no	na	-1	-1	India	Cochin	2002	NA	only retail fish sampled
LALITHA2002	FI	carangoides spp, pelagic fish, skin and intestine from same sample, retail trade	2	0	2	0	no	0	0	0	0	0	0	0	0	yes	4	1	4	no	-1	mouse	yes	CMM	anaerobic	-1	-1	30	3,5	no	na	-1	-1	India	Cochin	2002	NA	only retail fish sampled
LALITHA2002	FI	scomberomorus commerson, pelagic fish, skin and intestine from same sample, retail trade	8	0	8	0	no	0	0	0	0	0	0	0	0	yes	4	1	4	no	-1	mouse	yes	CMM	anaerobic	-1	-1	30	3,5	no	na	-1	-1	India	Cochin	2002	NA	only retail fish sampled
LALITHA2002	FI	scomberomorus commerson, pelagic fish, skin and intestine from same sample, retail trade	8	2	6	2	no	0	0	0	0	0	0	0	0	yes	4	1	4	no	-1	mouse	yes	CMM	anaerobic	-1	-1	30	3,5	no	na	-1	-1	India	Cochin	2002	NA	only retail fish sampled
LALITHA2002	FI	lactarius lactarius, pelagic fish, skin and intestine from same sample, retail trade	2	1	1	0	no	1	1	0	0	0	0	0	0	yes	4	1	4	no	-1	mouse	yes	CMM	anaerobic	-1	-1	30	3,5	no	na	-1	-1	India	Cochin	2002	NA	only retail fish sampled
LALITHA2002	FI	lactarius lactarius, pelagic fish, skin and intestine from same sample, retail trade	2	0	2	0	no	0	0	0	0	0	0	0	0	yes	4	1	4	no	-1	mouse	yes	CMM	anaerobic	-1	-1	30	3,5	no	na	-1	-1	India	Cochin	2002	NA	only retail fish sampled
LALITHA2002	FI	rastrelliger kanagurta, pelagic fish, retail trade	10	0	10	0	no	0	0	0	0	0	0	0	0	yes	4	1	4	no	-1	mouse	yes	CMM	anaerobic	-1	-1	30	3,5	no	na	-1	-1	India	Cochin	2002	NA	only retail fish sampled
LALITHA2002	FI	leiognathus fasciatus, pelagic fish, retail trade	2	0	2	0	no	0	0	0	0	0	0	0	0	yes	4	1	4	no	-1	mouse	yes	CMM	anaerobic	-1	-1	30	3,5	no	na	-1	-1	India	Cochin	2002	NA	only retail fish sampled
LALITHA2002	FI	sardinella longiceps, pelagic fish, skin and intestine from same sample, retail trade	5	0	5	0	no	1	1	0	0	0	0	0	0	yes	4	1	4	no	-1	mouse	yes	CMM	anaerobic	-1	-1	30	3,5	no	na	-1	-1	India	Cochin	2002	NA	only retail fish sampled
LALITHA2002	FI	sardinella longiceps, pelagic fish, skin and intestine from same sample, retail trade	5	1	4	1	no	0	0	0	0	0	0	0	0	yes	4	1	4	no	-1	mouse	yes	CMM	anaerobic	-1	-1	30	3,5	no	na	-1	-1	India	Cochin	2002	NA	only retail fish sampled
LALITHA2002	FI	anodontostoma chacunda, pelagic fish, retail trade	1	0	1	0	no	0	0	0	0	0	0	0	0	yes	4	1	4	no	-1	mouse	yes	CMM	anaerobic	-1	-1	30	3,5	no	na	-1	-1	India	Cochin	2002	NA	only retail fish sampled
LALITHA2002	FI	stolephorus commersonii, pelagic fish, retail trade	2	0	2	0	no	0	0	0	0	0	0	0	0	yes	4	1	4	no	-1	mouse	yes	CMM	anaerobic	-1	-1	30	3,5	no	na	-1	-1	India	Cochin	2002	NA	only retail fish sampled
LALITHA2002	FI	otolithes ruber, demersal fish, skin and intestine from same sample, retail trade	2	1	1	1	no	0	0	0	0	0	0	0	0	yes	4	1	4	no	-1	mouse	yes	CMM	anaerobic	-1	-1	30	3,5	no	na	-1	-1	India	Cochin	2002	NA	only retail fish sampled
LALITHA2002	FI	otolithes ruber, demersal fish, skin and intestine from same sample, retail trade	2	0	2	0	no	0	0	0	0	0	0	0	0	yes	4	1	4	no	-1	mouse	yes	CMM	anaerobic	-1	-1	30	3,5	no	na	-1	-1	India	Cochin	2002	NA	only retail fish sampled
LALITHA2002	FI	cynoglossus macrostomus, demersal fish, skin and intestine from same sample, retail trade	4	1	3	1	no	0	0	0	0	0	0	0	0	yes	4	1	4	no	-1	mouse	yes	CMM	anaerobic	-1	-1	30	3,5	no	na	-1	-1	India	Cochin	2002	NA	only retail fish sampled
LALITHA2002	FI	cynoglossus macrostomus, demersal fish, skin and intestine from same sample, retail trade	4	0	4	0	no	0	0	0	0	0	0	0	0	yes	4	1	4	no	-1	mouse	yes	CMM	anaerobic	-1	-1	30	3,5	no	na	-1	-1	India	Cochin	2002	NA	only retail fish sampled
LALITHA2002	FI	saurida tumbil, demersal fish, skin and intestine from same sample, retail trade	6	2	4	2	no	0	0	0	0	0	0	0	0	yes	4	1	4	no	-1	mouse	yes	CMM	anaerobic	-1	-1	30	3,5	no	na	-1	-1	India	Cochin	2002	NA	only retail fish sampled
LALITHA2002	FI	saurida tumbil, demersal fish, skin and intestine from same sample, retail trade	6	1	5	0	no	1	1	0	0	0	0	0	0	yes	4	1	4	no	-1	mouse	yes	CMM	anaerobic	-1	-1	30	3,5	no	na	-1	-1	India	Cochin	2002	NA	only retail fish sampled
LALITHA2002	FI	pampus argentus, demersal fish, retail trade	1	0	1	0	no	0	0	0	0	0	0	0	0	yes	4	1	4	no	-1	mouse	yes	CMM	anaerobic	-1	-1	30	3,5	no	na	-1	-1	India	Cochin	2002	NA	only retail fish sampled
LALITHA2002	FI	jhonius dussumieri, demersal fish, retail trade	2	0	2	0	no	0	0	0	0	0	0	0	0	yes	4	1	4	no	-1	mouse	yes	CMM	anaerobic	-1	-1	30	3,5	no	na	-1	-1	India	Cochin	2002	NA	only retail fish sampled
LALITHA2002	FI	nemipterus japonicus, demersal fish, skin and intestine from same sample, retail trade	5	1	4	1	no	0	0	0	0	0	0	0	0	yes	4	1	4	no	-1	mouse	yes	CMM	anaerobic	-1	-1	30	3,5	no	na	-1	-1	India	Cochin	2002	NA	only retail fish sampled
LALITHA2002	FI	nemipterus japonicus, demersal fish, skin and intestine from same sample, retail trade	5	0	5	0	no	0	0	0	0	0	0	0	0	yes	4	1	4	no	-1	mouse	yes	CMM	anaerobic	-1	-1	30	3,5	no	na	-1	-1	India	Cochin	2002	NA	only retail fish sampled
LALITHA2002	FI	carcharhinus spp, demersal fish, retail trade	3	0	3	0	no	0	0	0	0	0	0	0	0	yes	4	1	4	no	-1	mouse	yes	CMM	anaerobic	-1	-1	30	3,5	no	na	-1	-1	India	Cochin	2002	NA	only retail fish sampled
LALITHA2002	FI	sphyraena jello, demersal fish, retail trade	1	0	1	0	no	0	0	0	0	0	0	0	0	yes	4	1	4	no	-1	mouse	yes	CMM	anaerobic	-1	-1	30	3,5	no	na	-1	-1	India	Cochin	2002	NA	only retail fish sampled
LALITHA2002	FI	metapenaeus dobsoni, shrimp, retail trade	4	0	4	1	no	0	0	0	0	0	0	0	0	yes	4	1	4	no	-1	mouse	yes	CMM	anaerobic	-1	-1	30	3,5	no	na	-1	-1	India	Cochin	2002	NA	only retail fish sampled
LALITHA2002	FI	escualosa thoracata, pelagic fish, cured or dried, retail trade	23	7	16	7	No	0	0	0	0	0	0	0	0	yes	4	1	4	no	-1	mouse	yes	CMM	anaerobic	-1	-1	30	3,5	no	na	-1	-1	India	Cochin	2002	NA	only retail fish sampled
LALITHA2002	FI	lepturacanthus savala, pelagic fish, cured or dried, retail trade	11	1	10	1	No	0	0	0	0	0	0	0	0	yes	4	1	4	no	-1	mouse	yes	CMM	anaerobic	-1	-1	30	3,5	no	na	-1	-1	India	Cochin	2002	NA	only retail fish sampled
LALITHA2002	FI	thryssa malabarica, pelagic fish, cured or dried, retail trade	6	2	4	2	no	0	0	0	0	0	0	0	0	yes	4	1	4	no	-1	mouse	yes	CMM	anaerobic	-1	-1	30	3,5	no	na	-1	-1	India	Cochin	2002	NA	only retail fish sampled
LALITHA2002	FI	carangoides spp, pelagic fish, cured or dried, retail trade	4	1	3	1	no	0	0	0	0	0	0	0	0	yes	4	1	4	no	-1	mouse	yes	CMM	anaerobic	-1	-1	30	3,5	no	na	-1	-1	India	Cochin	2002	NA	only retail fish sampled
LALITHA2002	FI	scomberomorus commerson, pelagic fish, cured or dried, retail trade	1	0	1	1	no	0	0	0	0	0	0	0	0	yes	4	1	4	no	-1	mouse	yes	CMM	anaerobic	-1	-1	30	3,5	no	na	-1	-1	India	Cochin	2002	NA	only retail fish sampled
LALITHA2002	FI	lactarius lactarius, pelagic fish, cured or dried, retail trade	16	0	16	0	no	0	0	0	0	0	0	0	0	yes	4	1	4	no	-1	mouse	yes	CMM	anaerobic	-1	-1	30	3,5	no	na	-1	-1	India	Cochin	2002	NA	only retail fish sampled
LALITHA2002	FI	rastrelliger kanagurta, pelagic fish, cured or dried, retail trade	25	0	25	0	no	0	0	0	0	0	0	0	0	yes	4	1	4	no	-1	mouse	yes	CMM	anaerobic	-1	-1	30	3,5	no	na	-1	-1	India	Cochin	2002	NA	only retail fish sampled
LALITHA2002	FI	leiognathus fasciatus, pelagic fish, cured or dried, retail trade	29	0	29	0	no	0	0	0	0	0	0	0	0	yes	4	1	4	no	-1	mouse	yes	CMM	anaerobic	-1	-1	30	3,5	no	na	-1	-1	India	Cochin	2002	NA	only retail fish sampled
LALITHA2002	FI	sardinella longiceps, pelagic fish, cured or dried, retail trade	2	0	2	0	no	1	1	0	0	0	0	0	0	yes	4	1	4	no	-1	mouse	yes	CMM	anaerobic	-1	-1	30	3,5	no	na	-1	-1	India	Cochin	2002	NA	only retail fish sampled
LALITHA2002	FI	anodontostoma chacunda, pelagic fish, cured or dried, retail trade	1	0	1	0	no	0	0	0	0	0	0	0	0	yes	4	1	4	no	-1	mouse	yes	CMM	anaerobic	-1	-1	30	3,5	no	na	-1	-1	India	Cochin	2002	NA	only retail fish sampled
LALITHA2002	FI	stolephorus commersonii, pelagic fish, cured or dried, retail trade	4	0	4	0	no	0	0	0	0	0	0	0	0	yes	4	1	4	no	-1	mouse	yes	CMM	anaerobic	-1	-1	30	3,5	no	na	-1	-1	India	Cochin	2002	NA	only retail fish sampled
LALITHA2002	FI	otolithes ruber, demersal fish, cured or dried, retail trade	27	3	24	3	no	0	0	0	0	0	0	0	0	yes	4	1	4	no	-1	mouse	yes	CMM	anaerobic	-1	-1	30	3,5	no	na	-1	-1	India	Cochin	2002	NA	only retail fish sampled
LALITHA2002	FI	cynoglossus macrostomus, demersal fish, cured or dried, retail trade	27	4	23	4	no	0	0	0	0	0	0	0	0	yes	4	1	4	no	-1	mouse	yes	CMM	anaerobic	-1	-1	30	3,5	no	na	-1	-1	India	Cochin	2002	NA	only retail fish sampled
LALITHA2002	FI	saurida tumbil, demersal fish, cured or dried, retail trade	7	1	6	1	no	0	0	0	0	0	0	0	0	yes	4	1	4	no	-1	mouse	yes	CMM	anaerobic	-1	-1	30	3,5	no	na	-1	-1	India	Cochin	2002	NA	only retail fish sampled
LALITHA2002	FI	pampus argentus, demersal fish, cured or dried, retail trade	4	1	3	1	no	0	0	0	0	0	0	0	0	yes	4	1	4	no	-1	mouse	yes	CMM	anaerobic	-1	-1	30	3,5	no	na	-1	-1	India	Cochin	2002	NA	only retail fish sampled
LALITHA2002	FI	jhonius dussumieri, demersal fish, cured or dried, retail trade	30	0	30	0	no	0	0	0	0	0	0	0	0	yes	4	1	4	no	-1	mouse	yes	CMM	anaerobic	-1	-1	30	3,5	no	na	-1	-1	India	Cochin	2002	NA	only retail fish sampled
LALITHA2002	FI	nemipterus japonicus, demersal fish, cured or dried, retail trade	1	1	0	1	no	0	0	0	0	0	0	0	0	yes	4	1	4	no	-1	mouse	yes	CMM	anaerobic	-1	-1	30	3,5	no	na	-1	-1	India	Cochin	2002	NA	only retail fish sampled
LALITHA2002	FI	carcharhinus spp, demersal fish, cured or dried, retail trade	38	4	34	4	no	0	0	0	0	0	0	0	0	yes	4	1	4	no	-1	mouse	yes	CMM	anaerobic	-1	-1	30	3,5	no	na	-1	-1	India	Cochin	2002	NA	only retail fish sampled
LALITHA2002	FI	sphyraena jello, demersal fish, cured or dried, retail trade	1	0	1	0	no	0	0	0	0	0	0	0	0	yes	4	1	4	no	-1	mouse	yes	CMM	anaerobic	-1	-1	30	3,5	no	na	-1	-1	India	Cochin	2002	NA	only retail fish sampled
LALITHA2002	SH	metapenaeus dobsoni, shrimp, cured or dried, retail trade	21	10	11	10	no	0	0	0	0	0	0	0	0	yes	4	1	4	no	-1	mouse	yes	CMM	anaerobic	-1	-1	30	3,5	no	na	-1	-1	India	Cochin	2002	NA	only retail fish sampled
LILLY1971	SH	cockle clams	22	6	16	0	no	0	0	0	0	6	0	6	1	yes	5	0.2	4	no	-1	mouse	yes	TPGY, TPGYT	anaerobic	-1	-1	26	3	no	na	-1	-1	USA	pacific coast	1971	NA	using trysin for improved medium, one culture contained both E and F
LILLY1971	SH	gaper clams	36	7	29	0	no	0	0	0	0	7	0	7	0	yes	5	0.2	4	no	-1	mouse	yes	TPGY, TPGYT	anaerobic	-1	-1	26	3	no	na	-1	-1	USA	pacific coast	1971	NA	using trysin for improved medium,
LILLY1971	SH	oysters	25	10	15	0	no	0	0	0	0	10	0	10	1	yes	5	0.2	4	no	-1	mouse	yes	TPGY, TPGYT	anaerobic	-1	-1	26	3	no	na	-1	-1	USA	pacific coast	1971	NA	using trysin for improved medium, one culture contained both E and F
LILLY1971	SH	blue crab, viscera and gills from same sample	50	23	27	0	no	0	0	0	0	23	0	22	1	yes	5	0.2	4	no	-1	mouse	yes	TPGY, TPGYT	anaerobic	-1	-1	26	3	no	na	-1	-1	USA	chesapeake bay, james river	1971	NA	using trysin for improved medium, one addional culture types as F
LILLY1971	SH	blue crab, viscera and gills from same sample	50	41	9	2	yes	2	0	0	2	37	0	34	3	yes	5	0.2	4	no	-1	mouse	yes	TPGY, TPGYT	anaerobic	-1	-1	26	3	no	na	-1	-1	USA	chesapeake bay, james river	1971	NA	using trysin for improved medium, also found 1C,1D, and 3F and 2F (prot) no trypsin, so 34+7
LILLY1971	SH	blue crab, viscera and gills from same sample	50	4	46	0	no	0	0	0	0	4	0	4	0	yes	5	0.2	4	no	-1	mouse	yes	TPGY, TPGYT	anaerobic	-1	-1	26	3	no	na	-1	-1	USA	chesapeake bay, perrin river	1971	NA	using trysin for improved medium,
LILLY1971	SH	blue crab, viscera and gills from same sample	50	8	42	0	no	0	0	0	0	8	0	8	0	yes	5	0.2	4	no	-1	mouse	yes	TPGY, TPGYT	anaerobic	-1	-1	26	3	no	na	-1	-1	USA	chesapeake bay, james river	1971	NA	using trysin for improved medium,
LILLY1991	OL	light corn syrup, nationwide market survey	354	0	354	0	no	0	0	0	0	0	0	0	0	no	63	1	3	no	-1	mouse	yes	TPGY	anaerobic	-1	-1	35	7	no	na	-1	-1	USA	national	1990	NA	one presumptive positive, which proved negative on further testing
LILLY1991	OL	dark corn syrup, nationwide market survey	271	0	271	0	no	0	0	0	0	0	0	0	0	no	63	1	3	no	-1	mouse	yes	TPGY	anaerobic	-1	-1	35	7	no	na	-1	-1	USA	national	1990	NA	one presumptive positive, which proved negative on further testing
LILLY1991	OL	product containing corn syrup, nationwide market survey	113	0	113	0	no	0	0	0	0	0	0	0	0	no	63	1	3	no	-1	mouse	yes	TPGY	anaerobic	-1	-1	35	7	no	na	-1	-1	USA	national	1990	NA	none found
LILLY1996	PL	shredded cabbage, MAP	337	1	336	0	no	1	1	0	0	0	0	0	0	no	454	1	3	no	-1	mouse	yes	TPGY	anaerobic	-1	-1	35	7	no	na	-1	-1	USA	Florida, New York, California	1995	NA	vegetable divided into 3 bottle. Assume any salad mix has root vegetable
LILLY1996	PL	chopped green pepper, MAP	201	1	200	0	no	1	1	0	0	0	0	0	0	no	454	1	3	no	-1	mouse	yes	TPGY	anaerobic	-1	-1	35	7	no	na	-1	-1	USA	Florida, New York, California	1995	NA	vegetable divided into 3 bottle. Assume any salad mix has root vegetable
LILLY1996	PL	shredded cole slaw, MAP	72	0	72	0	no	0	0	0	0	0	0	0	0	no	454	1	3	no	-1	mouse	yes	TPGY	anaerobic	-1	-1	35	7	no	na	-1	-1	USA	Florida, New York, California	1995	NA	vegetable divided into 3 bottle. Assume any salad mix has root vegetable
LILLY1996	PL	carrot, MAP	7	0	7	0	no	0	0	0	0	0	0	0	0	no	454	1	3	no	-1	mouse	yes	TPGY	anaerobic	-1	-1	35	7	no	na	-1	-1	USA	Florida, New York, California	1995	NA	vegetable divided into 3 bottle. Assume any salad mix has root vegetable
LILLY1996	PL	onion, MAP	4	0	4	0	no	0	0	0	0	0	0	0	0	no	454	1	3	no	-1	mouse	yes	TPGY	anaerobic	-1	-1	35	7	no	na	-1	-1	USA	Florida, New York, California	1995	NA	vegetable divided into 3 bottle. Assume any salad mix has root vegetable
LILLY1996	PL	broccoli, MAP	3	0	3	0	no	0	0	0	0	0	0	0	0	no	454	1	3	no	-1	mouse	yes	TPGY	anaerobic	-1	-1	35	7	no	na	-1	-1	USA	Florida, New York, California	1995	NA	vegetable divided into 3 bottle. Assume any salad mix has root vegetable
LILLY1996	PL	mixed vegetables, MAP	90	0	90	0	no	0	0	0	0	0	0	0	0	no	454	1	3	no	-1	mouse	yes	TPGY	anaerobic	-1	-1	35	7	no	na	-1	-1	USA	Florida, New York, California	1995	NA	vegetable divided into 3 bottle. Assume any salad mix has root vegetable
LILLY1996	PL	italian salad mix, MAP	24	1	23	0	no	1	1	0	0	0	0	0	0	no	454	1	3	no	-1	mouse	yes	TPGY	anaerobic	-1	-1	35	7	no	na	-1	-1	USA	Florida, New York, California	1995	NA	vegetable divided into 3 bottle. Assume any salad mix has root vegetable
LILLY1996	PL	oriental salad mix, MAP	35	0	35	0	no	0	0	0	0	0	0	0	0	no	454	1	3	no	-1	mouse	yes	TPGY	anaerobic	-1	-1	35	7	no	na	-1	-1	USA	Florida, New York, California	1995	NA	vegetable divided into 3 bottle. Assume any salad mix has root vegetable
LILLY1996	PL	stir-fry vegetables, MAP	54	0	54	0	no	0	0	0	0	0	0	0	0	no	454	1	3	no	-1	mouse	yes	TPGY	anaerobic	-1	-1	35	7	no	na	-1	-1	USA	Florida, New York, California	1995	NA	vegetable divided into 3 bottle. Assume any salad mix has root vegetable
LILLY1996	PL	caesar salad, MAP	53	0	53	0	no	0	0	0	0	0	0	0	0	no	454	1	3	no	-1	mouse	yes	TPGY	anaerobic	-1	-1	35	7	no	na	-1	-1	USA	Florida, New York, California	1995	NA	vegetable divided into 3 bottle. Assume any salad mix has root vegetable
LILLY1996	PL	salad mix (iceberg lettuce), MAP	58	0	58	0	no	0	0	0	0	0	0	0	0	no	454	1	3	no	-1	mouse	yes	TPGY	anaerobic	-1	-1	35	7	no	na	-1	-1	USA	Florida, New York, California	1995	NA	vegetable divided into 3 bottle. Assume any salad mix has root vegetable
LILLY1996	PL	salad mix (escarole), MAP	58	1	57	0	yes	1	1	0	0	1	1	0	0	no	454	1	3	no	-1	mouse	yes	TPGY	anaerobic	-1	-1	35	7	no	na	-1	-1	USA	Florida, New York, California	1995	NA	in the positive packet, both A and B found
LILLY1996	PL	salad mix (butter lettuce), MAP	64	0	64	0	no	0	0	0	0	0	0	0	0	no	454	1	3	no	-1	mouse	yes	TPGY	anaerobic	-1	-1	35	7	no	na	-1	-1	USA	Florida, New York, California	1995	NA	vegetable divided into 3 bottle. Assume any salad mix has root vegetable
LILLY1996	PL	salad mix (green leaf lettuce), MAP	58	0	58	0	no	0	0	0	0	0	0	0	0	no	454	1	3	no	-1	mouse	yes	TPGY	anaerobic	-1	-1	35	7	no	na	-1	-1	USA	Florida, New York, California	1995	NA	vegetable divided into 3 bottle. Assume any salad mix has root vegetable
LOVELL1969	SH	crayfish, commercial freshwater crayfish, genus procambus, pooled sample 5 items	66	0	66	0	no	0	0	0	0	0	0	0	0	yes	10	0.2	4	no	-1	mouse	yes	TPGY	N2/CO2 90/10	-1	-1	30	3	no	na	-1	-1	USA	Louisiana	1966	February - June	5 crayfish (20-40g) blended together
MERIVIRTA2006	FI	European river lamprey, lampetra fluviatilis, caught from rivers in finland	67	1	66	0	no	0	0	0	0	1	0	1	0	yes	20	1	4	no	-1	PCR	no	TPGY	anaerobic	-1	-1	30	3	yes	TPGY	30	16	Finland	National	2003	autumn	20 one g samples from each fish. incubation temperature of 37C also used
MILLER1975	FI	salmon, oncorhynchus keta,heads viscera, flesh and roe	10	1	9	0	no	0	0	0	0	1	0	1	0	no	1	1	4	no	-1	mouse	Yes	TPGY	anaerobic	-1	-1	28	10	no	na	-1	-1	USA	Alaska, kotzebue	1972	na	toxin found in the gills
MILLER1975	FI	salmon, oncorhynchus keta,heads viscera, flesh and roe	15	1	14	0	no	0	0	0	0	1	0	1	0	no	1	1	4	no	-1	mouse	Yes	TPGY	anaerobic	-1	-1	28	10	no	na	-1	-1	USA	Alaska, bethel	1972	na	toxin found in the gills
MILLER1975	FI	salmon, oncorhynchus tshawytscha, heads viscera, flesh and roe	8	0	8	0	no	0	0	0	0	0	0	0	0	no	1	1	4	no	-1	mouse	Yes	TPGY	anaerobic	-1	-1	28	10	no	na	-1	-1	USA	Alaska, bethel	1972	na	toxin found in the gills
MILLER1975	FI	salmon, oncorhynchus nerka, heads viscera, flesh and roe	8	0	8	0	no	0	0	0	0	0	0	0	0	no	1	1	4	no	-1	mouse	Yes	TPGY	anaerobic	-1	-1	28	10	no	na	-1	-1	USA	Alaska, bethel	1972	na	toxin found in the gills
MONETTO1999	HO	honey, commercial brands, cordoba, argentina, positve sample feed to infant botulism case	45	3	42	0	yes	3	2	0	1	1	0	0	1	no	20	1	3	no	-1	mouse	no	CMM	anaerobic	80	15	30	7	no	na	-1	-1	Argentina	Cordoba	1999	NA	honey, MPN 15000/kg from sample infant botulism case
MULLER1967	ME	liver, from slaughter house, carcass showed signs of pathological condition	100	3	97	3	no	0	0	0	0	0	0	0	0	yes	4.5	1	3	no	-1	mouse	no	CMM	anaerobic	60	60	37	5	no	na	-1	-1	Denmark	East	1963	Year round	one culture left unheated
MULLER1967	ME	liver, from slaughter house, carcass showed signs of pathological condition	100	4	96	4	no	0	0	0	0	0	0	0	0	yes	4.5	1	3	no	-1	mouse	no	CMM	anaerobic	60	60	37	5	no	na	-1	-1	Denmark	East	1963	Year round	one culture left unheated
MULLER1967	ME	liver, from slaughter house, carcass showed signs of pathological condition	2	0	2	0	no	0	0	0	0	0	0	0	0	yes	4.5	1	3	no	-1	mouse	no	CMM	anaerobic	60	60	37	5	no	na	-1	-1	Denmark	East	1963	Year round	one culture left unheated
NAKANO1990	HO	honey, sourced in japan, osaka, hiroshima, origin china, acacia, chinese milk vetch	76	9	67	4	no	5	3	2	0	0	0	0	0	yes	20	1	3	no	-1	mouse	no	CMM, with glucose and starch	anaerobic	80	15	30	7	no	na	-1	-1	Japan	China	[1986,1990}	na	one tube left unheated, issues with dilution in table 3. Proteolytic because meat digestion
NAKANO1990	HO	honey, sourced in japan, osaka, hiroshima, horse chestnut, chinese milk vetch, some not identified	58	6	52	3	no	3	3	0	0	0	0	0	0	yes	20	1	3	no	-1	mouse	no	CMM, with glucose and starch	anaerobic	80	15	30	7	no	na	-1	-1	Japan	Japan	[1986,1990}	na	one tube left unheated, issues with dilution in table 3. Proteolytic because meat digestion
NAKANO1990	HO	honey, sourced in japan, osaka, hiroshima, origin argentina, clover	15	3	12	0	no	3	2	0	1	0	0	0	0	yes	20	1	3	no	-1	mouse	no	CMM, with glucose and starch	anaerobic	80	15	30	7	no	na	-1	-1	Japan	Argentina	[1986,1990}	na	one tune left unheated, argentina, issues with dilution in table 3, mpn in subscript, Proteolytic because meat digestion
NAKANO1990	HO	honey, sourced in japan, osaka, hiroshima, origin hungary, acacia	12	1	11	1	no	1	1	0	0	0	0	0	0	yes	20	1	3	no	-1	mouse	no	CMM, with glucose and starch	anaerobic	80	15	30	7	no	na	-1	-1	Japan	Hungary	[1986,1990}	na	one tube left unheated, Contains both A and C per sample,issues with dilution in table 3. Proteolytic because meat digestion
NAKANO1990	HO	honey, sourced in japan, osaka, hiroshima, origin spain, orange	2	1	1	0	no	1	1	0	0	0	0	0	0	yes	20	1	3	no	-1	mouse	no	CMM, with glucose and starch	anaerobic	80	15	30	7	no	na	-1	-1	Japan	Spain	[1986,1990}	na	one tube left unheated, issues with dilution in table 3. Proteolytic because meat digestion
NAKANO1990	HO	honey, sourced in japan, osaka, hiroshima, origin mexico, orange	2	1	1	1	no	0	0	0	0	0	0	0	0	yes	20	1	3	no	-1	mouse	no	CMM, with glucose and starch	anaerobic	80	15	30	7	no	na	-1	-1	Japan	Mexico	[1986,1990}	na	one tube left unheated, issues with dilution in table 3. Proteolytic because meat digestion
NAKANO1990	HO	honey, sourced in japan, osaka, hiroshima, origin USA,	10	0	10	0	no	0	0	0	0	0	0	0	0	yes	20	1	3	no	-1	mouse	no	CMM, with glucose and starch	anaerobic	80	15	30	7	no	na	-1	-1	Japan	USA	[1986,1990}	na	one tube left unheated, issues with dilution in table 3. Proteolytic because meat digestion
NAKANO1990	HO	honey, sourced in japan, osaka, hiroshima, origin foreign unknown	18	0	18	0	no	0	0	0	0	0	0	0	0	yes	20	1	3	no	-1	mouse	no	CMM, with glucose and starch	anaerobic	80	15	30	7	no	na	-1	-1	Japan	na	[1986,1990}	na	one tube left unheated, issues with dilution in table 3. Proteolytic because meat digestion
NAKANO1990	HO	honey, sourced in japan, osaka, hiroshima, origin unknown foreign	31	2	29	1	no	1	1	0	0	0	0	0	0	yes	20	1	3	no	-1	mouse	no	CMM, with glucose and starch	anaerobic	80	15	30	7	no	na	-1	-1	Japan	na	[1986,1990}	na	one tube left unheated, issues with dilution in table 3. Proteolytic because meat digestion
NAKANO1990	HO	honey, sourced in japan, osaka, hiroshima, origin mixture foreign	11	0	11	0	no	0	0	0	0	0	0	0	0	yes	20	1	3	no	-1	mouse	no	CMM, with glucose and starch	anaerobic	80	15	30	7	no	na	-1	-1	Japan	na	[1986,1990}	na	one tube left unheated, issues with dilution in table 3. Proteolytic because meat digestion
NAKANO1990	HO	honey, sourced in japan, osaka, hiroshima, origin foreign and japan	10	0	10	0	no	0	0	0	0	0	0	0	0	yes	20	1	3	no	-1	mouse	no	CMM, with glucose and starch	anaerobic	80	15	30	7	no	na	-1	-1	Japan	na	[1986,1990}	na	one tube left unheated, issues with dilution in table 3. Proteolytic because meat digestion
NAKANO1990	HO	honey, sourced in japan, osaka, hiroshima, origin unknown	25	0	25	0	no	0	0	0	0	0	0	0	0	yes	20	1	3	no	-1	mouse	no	CMM, with glucose and starch	anaerobic	80	15	30	7	no	na	-1	-1	Japan	na	[1986,1990}	na	one tube left unheated, issues with dilution in table 3. Proteolytic because meat digestion
NAKANO1991	HO	honey, sourced in hiroshima, japanese and imported	36	1	35	0	yes	1	0	0	1	1	0	0	1	yes	20	1	3	no	-1	mouse	no	CMM, with glucose and starch	anaerobic	80	15	30	7	no	na	-1	-1	Japan	na	1990	na	one tube left unheated, Argentinian honey. Same lot inspected again
NAKANO1991	HO	honey, sourced in hiroshima, origin argentina, suspected lot examined again	17	10	7	0	yes	10	0	0	10	10	0	0	10	yes	20	1	3	no	-1	mouse	no	CMM, with glucose and starch	anaerobic	80	15	30	7	no	na	-1	-1	Japan	na	1990	na	one tube left unheated, Argentinian honey. Same lot inspected again
NAKANO1992	PW	sugar, for apiculture	56	3	53	2	yes	2	2	1	0	1	1	0	0	yes	10	1	3	no	-1	mouse	no	CMM, with glucose and starch	anaerobic	80	15	30	7	no	na	-1	-1	Japan, test country	National	[1986,1987	na	one tube left unheated, 20-100g, one sample contained A+B+C
NAKANO1992	PW	sugar, raw	22	2	20	0	no	2	2	0	0	0	0	0	0	yes	30	1	3	no	-1	mouse	no	CMM, with glucose and starch	anaerobic	80	15	30	7	no	na	-1	-1	Japan, test country	National	[1986,1987	na	one tube left unheated, 20-100g sample
NAKANO1992	OL	molasses	5	2	3	0	no	2	2	0	0	0	0	0	0	yes	30	1	3	no	-1	mouse	no	CMM, with glucose and starch	anaerobic	80	15	30	7	no	na	-1	-1	Japan, test country	National	[1986,1987	na	one tube left unheated, 20-100g sample
NAKANO1992	PW	sugar, brown lump	41	2	39	0	no	2	2	0	0	0	0	0	0	yes	30	1	3	no	-1	mouse	no	CMM, with glucose and starch	anaerobic	80	15	30	7	no	na	-1	-1	Japan, test country	National	[1986,1987	na	one tube left unheated, 20-100g sample
NAKANO1992	PW	sugar, soft yellow type	8	1	7	1	no	0	0	0	0	0	0	0	0	yes	30	1	3	no	-1	mouse	no	CMM, with glucose and starch	anaerobic	80	15	30	7	no	na	-1	-1	Japan, test country	National	[1986,1987	na	one tube left unheated, 20-100g sample
NAKANO1992	OL	sugar, corn syrup	16	1	15	0	no	1	1	0	0	0	0	0	0	yes	30	1	3	no	-1	mouse	no	CMM, with glucose and starch	anaerobic	80	15	30	7	no	na	-1	-1	Japan, test country	National	[1986,1987	na	one tube left unheated, 20-100g sample
NAKANO1992	PW	sugar, refined white	27	0	27	0	no	0	0	0	0	0	0	0	0	yes	30	1	3	no	-1	mouse	no	CMM, with glucose and starch	anaerobic	80	15	30	7	no	na	-1	-1	Japan, test country	National	[1986,1987	na	one tube left unheated, 20-100g sample
NAKANO1992	PW	sugar, various products	25	0	25	0	no	0	0	0	0	0	0	0	0	yes	30	1	3	no	-1	mouse	no	CMM, with glucose and starch	anaerobic	80	15	30	7	no	na	-1	-1	Japan, test country	National	[1986,1987	na	one tube left unheated, 20-100g sample
NAKANO1992	PW	sugar, sugar factory	13	0	13	0	no	0	0	0	0	0	0	0	0	yes	30	1	3	no	-1	mouse	no	CMM, with glucose and starch	anaerobic	80	15	30	7	no	na	-1	-1	Japan, test country	National	[1986,1987	na	one tube left unheated, 20-100g sample
NAKANO1992	PL	sugar cane, sugar factory	60	0	60	0	no	0	0	0	0	0	0	0	0	yes	7.5	1	3	no	-1	mouse	no	CMM, with glucose and starch	anaerobic	80	15	30	7	no	na	-1	-1	Japan, test country	National	[1986,1987	na	one tube left unheated, 5-10g sample
NEVAS2002	HO	honey, sourced in finland, origin argentina	4	3	1	0	no	3	3	2	0	0	0	0	0	no	25	1	5	yes	9	PCR	no	TPGY	anaerobic	-1	-1	30	5	no	TPGY	30	16	Finland	Argentina	2001	na	both A,B found in 2 samples, B proteolytic, used 5 tube MPN on positive samples, isolation done at 30C and 37C
NEVAS2002	HO	honey, sourced in finland, origin australia	7	2	5	0	yes	2	2	1	0	1	1	0	0	no	25	1	5	yes	9	PCR	no	TPGY	anaerobic	-1	-1	30	5	no	TPGY	30	16	Finland	australia	2001	na	both A,B found in 2 samples, used 5 tube MPN on positive samples, isolation done at 30C and 37C
NEVAS2002	HO	honey, sourced in finland, origin chile	1	0	1	0	no	0	0	0	0	0	0	0	0	no	25	1	5	yes	9	PCR	no	TPGY	anaerobic	-1	-1	30	5	no	TPGY	30	16	Finland	chile	2001	na	5 tube MPN on positive samples, isolation done at 30C and 37C
NEVAS2002	HO	honey, sourced in finland, origin cuba	5	1	4	0	yes	1	0	1	0	1	1	0	0	no	25	1	5	yes	9	PCR	no	TPGY	anaerobic	-1	-1	30	5	no	TPGY	30	16	Finland	cuba	2001	na	5 tube MPN on positive samples, isolation done at 30C and 37C
NEVAS2002	HO	honey, sourced in finland, origin finland	114	8	106	0	no	8	6	5	0	0	0	0	0	no	25	1	5	yes	9	PCR	no	TPGY	anaerobic	-1	-1	30	5	no	TPGY	30	16	Finland	national	2001	na	Samples contained both A,B, 5 tube MPN on positive samples, isolation done at 30C and 37C
NEVAS2002	HO	honey, sourced in finland, origin france	5	1	4	0	yes	1	1	1	0	1	1	0	0	no	25	1	5	yes	9	PCR	no	TPGY	anaerobic	-1	-1	30	5	no	TPGY	30	16	Finland	france	2001	na	Samples both A,B, 5 tube MPN on positive samples, isolation done at 30C and 37C
NEVAS2002	HO	honey, sourced in finland, origin greece	4	0	4	0	no	0	0	0	0	0	0	0	0	no	25	1	5	yes	9	PCR	no	TPGY	anaerobic	-1	-1	30	5	no	TPGY	30	16	Finland	greece	2001	na	5 tube MPN on positive samples, isolation done at 30C and 37C
NEVAS2002	HO	honey, sourced in finland, origin hungary	18	0	18	0	no	0	0	0	0	0	0	0	0	no	25	1	5	yes	9	PCR	no	TPGY	anaerobic	-1	-1	30	5	no	TPGY	30	16	Finland	greece	2001	na	5 tube MPN on positive samples, isolation done at 30C and 37C
NEVAS2002	HO	honey, sourced in finland, origin italy	2	1	1	0	no	1	1	0	0	0	0	0	0	no	25	1	5	yes	9	PCR	no	TPGY	anaerobic	-1	-1	30	5	no	TPGY	30	16	Finland	italy	2001	na	5 tube MPN on positive samples, isolation done at 30C and 37C
NEVAS2002	HO	honey, sourced in finland, origin mexico	1	0	1	0	no	0	0	0	0	0	0	0	0	no	25	1	5	yes	9	PCR	no	TPGY	anaerobic	-1	-1	30	5	no	TPGY	30	16	Finland	mexico	2001	na	5 tube MPN on positive samples, isolation done at 30C and 37C
NEVAS2002	HO	honey, sourced in finland, origin new zealand	2	0	2	0	no	0	0	0	0	0	0	0	0	no	25	1	5	yes	9	PCR	no	TPGY	anaerobic	-1	-1	30	5	no	TPGY	30	16	Finland	new zealand	2001	na	5 tube MPN on positive samples, isolation done at 30C and 37C
NEVAS2002	HO	honey, sourced in finland, origin romania	1	0	1	0	no	0	0	0	0	0	0	0	0	no	25	1	5	yes	9	PCR	no	TPGY	anaerobic	-1	-1	30	5	no	TPGY	30	16	Finland	romania	2001	na	5 tube MPN on positive samples, isolation done at 30C and 37C
NEVAS2002	HO	honey, sourced in finland, origin salvador	3	0	3	0	no	0	0	0	0	0	0	0	0	no	25	1	5	yes	9	PCR	no	TPGY	anaerobic	-1	-1	30	5	no	TPGY	30	16	Finland	salvador	2001	na	5 tube MPN on positive samples, isolation done at 30C and 37C
NEVAS2002	HO	honey, sourced in finland, origin spain	8	2	6	0	yes	2	2	1	0	1	1	0	0	no	25	1	5	yes	9	PCR	no	TPGY	anaerobic	-1	-1	30	5	no	TPGY	30	16	Finland	spain	2001	na	both A,B found, 5 tube MPN on positive samples, isolation done at 30C and 37C
NEVAS2002	HO	honey, sourced in finland, origin sweden	1	0	1	0	no	0	0	0	0	0	0	0	0	no	25	1	5	yes	9	PCR	no	TPGY	anaerobic	-1	-1	30	5	no	TPGY	30	16	Finland	sweden	2001	na	5 tube MPN on positive samples, isolation done at 30C and 37C
NEVAS2002	HO	honey, sourced in finland, origin uruguay	2	0	2	0	no	0	0	0	0	0	0	0	0	no	25	1	5	yes	9	PCR	no	TPGY	anaerobic	-1	-1	30	5	no	TPGY	30	16	Finland	uruguay	2001	na	5 tube MPN on positive samples, isolation done at 30C and 37C
NEVAS2002	HO	honey, sourced in finland, origin argentina and czech republic	1	0	1	0	no	0	0	0	0	0	0	0	0	no	25	1	5	yes	9	PCR	no	TPGY	anaerobic	-1	-1	30	5	no	TPGY	30	16	Finland	argentina and czech republic	2001	na	5 tube MPN on positive samples, isolation done at 30C and 37C
NEVAS2002	HO	honey, sourced in finland, origin argentina, hungary and mexico	1	0	1	0	no	0	0	0	0	0	0	0	0	no	25	1	5	yes	9	PCR	no	TPGY	anaerobic	-1	-1	30	5	no	TPGY	30	16	Finland	argentina, hungary and mexico	2001	na	5 tube MPN on positive samples, isolation done at 30C and 37C
NEVAS2002	HO	honey, sourced in finland, origin argentina, cuba, hungary and mexico	2	0	2	0	no	0	0	0	0	0	0	0	0	no	25	1	5	yes	9	PCR	no	TPGY	anaerobic	-1	-1	30	5	no	TPGY	30	16	Finland	argentina, cuba, hungary and mexico	2001	na	5 tube MPN on positive samples, isolation done at 30C and 37C
NEVAS2002	HO	honey, sourced in finland, origin argentina, tropical parts of america and uruguay	2	0	2	0	no	0	0	0	0	0	0	0	0	no	25	1	5	yes	9	PCR	no	TPGY	anaerobic	-1	-1	30	5	no	TPGY	30	16	Finland	argentina, tropical parts of america and uruguay	2001	na	5 tube MPN on positive samples, isolation done at 30C and 37C
NEVAS2002	HO	honey, sourced in finland, origin argentina, tropical parts of america and spain	2	0	2	0	no	0	0	0	0	0	0	0	0	no	25	1	5	yes	9	PCR	no	TPGY	anaerobic	-1	-1	30	5	no	TPGY	30	16	Finland	argentina, tropical parts of america and spain	2001	na	5 tube MPN on positive samples, isolation done at 30C and 37C
NEVAS2002	HO	honey, sourced in finland, origin china and hungary	1	0	1	0	no	0	0	0	0	0	0	0	0	no	25	1	5	yes	9	PCR	no	TPGY	anaerobic	-1	-1	30	5	no	TPGY	30	16	Finland	china and hungary	2001	na	5 tube MPN on positive samples, isolation done at 30C and 37C
NEVAS2002	HO	honey, sourced in finland, origin hungary and spain	1	1	0	0	yes	1	1	1	0	1	1	0	0	no	25	1	5	yes	9	PCR	no	TPGY	anaerobic	-1	-1	30	5	no	TPGY	30	16	Finland	hungary and spain	2001	na	both A,B found, 5 tube MPN on positive samples, <18, assume 9, isolation done at 30C and 37C
NEVAS2002	HO	honey, sourced in finland, origin hungary and sweden	1	0	1	0	no	0	0	0	0	0	0	0	0	no	25	1	5	yes	9	PCR	no	TPGY	anaerobic	-1	-1	30	5	no	TPGY	30	16	Finland	china and hungary	2001	na	5 tube MPN on positive samples, isolation done at 30C and 37C
NEVAS2002	HO	honey, sourced in finland, origin unknown	1	1	0	0	no	1	1	0	0	0	0	0	0	no	25	1	5	yes	9	PCR	no	TPGY	anaerobic	-1	-1	30	5	no	TPGY	30	16	Finland	na	2001	na	5 tube MPN on positive samples, <18 assume 9, isolation done at 30C and 37C
NEVAS2005	HO	honey, sourced in finland, origin denmark	58	14	44	0	no	14	0	14	0	0	0	0	0	no	25	1	4	no	-1	PCR	no	TPGY	anaerobic	-1	-1	30	5	no	TPGY	30	16	Finland	denmark	2005	na	Nordic countries, incubation done at both 30C and 37C to allow germination and growth of proteolytic and non-proteolytic strain
NEVAS2005	HO	honeycomb, sourced in finland, origin denmark	54	15	39	0	yes	12	3	9	0	3	0	3	0	no	25	1	4	no	-1	PCR	no	TPGY	anaerobic	-1	-1	30	5	no	TPGY	30	16	Finland	denmark	2005	na	Nordic countries, incubation done at both 30C and 37C to allow germination and growth of proteolytic and non-proteolytic strain
NEVAS2005	HO	honey, sourced in finland, origin norway	100	9	91	0	yes	5	0	5	0	4	0	4	0	no	25	1	4	no	-1	PCR	no	TPGY	anaerobic	-1	-1	30	5	no	TPGY	30	16	Finland	norway	2005	na	Nordic countries, incubation done at both 30C and 37C to allow germination and growth of proteolytic and non-proteolytic strain
NEVAS2005	HO	honey, sourced in finland, origin norway	22	3	19	0	yes	3	0	2	1	1	0	0	1	no	25	1	4	no	-1	PCR	no	TPGY	anaerobic	-1	-1	30	5	no	TPGY	30	16	Finland	norway	2005	na	Nordic countries, incubation done at both 30C and 37C to allow germination and growth of proteolytic and non-proteolytic strain
NEVAS2005	HO	honey, sourced in finland, origin sweden	61	1	60	0	no	0	0	0	0	1	0	1	0	no	25	1	4	no	-1	PCR	no	TPGY	anaerobic	-1	-1	30	5	no	TPGY	30	16	Finland	sweden	2005	na	Nordic countries, incubation done at both 30C and 37C to allow germination and growth of proteolytic and non-proteolytic strain
NEVAS2006	HO	honey, 100 apiaries at 37 beekeepers in finland	71	17	54	0	no	17	0	17	0	0	0	0	0	yes	25	1	4	no	-1	PCR	no	TPGY	N2/CO2/H2 85/10/5	-1	-1	30	5	no	TPGY	30	16	Finland	national	2001	na	honey production facilitiy, incubation done at both 30C and 37C to allow germination and growth of proteolytic and non-proteolytic strain
NEVAS2006	HO	honey, extracted, 100 apiaries at 37 beekeepers in finland	35	1	34	0	no	0	0	0	0	1	0	1	0	yes	25	1	4	no	-1	PCR	no	TPGY	N2/CO2/H2 85/10/5	-1	-1	30	5	no	TPGY	30	16	Finland	national	2001	na	honey production facilitiy, incubation done at both 30C and 37C to allow germination and growth of proteolytic and non-proteolytic strain
NEVAS2006	HO	honey, 100 apiaries at 37 beekeepers in finland	56	9	47	0	no	9	0	9	0	0	0	0	0	yes	25	1	4	no	-1	PCR	no	TPGY	N2/CO2/H2 85/10/5	-1	-1	30	5	no	TPGY	30	16	Finland	national	2002	na	honey production facilitiy, incubation done at both 30C and 37C to allow germination and growth of proteolytic and non-proteolytic strain
NEVAS2006	HO	honey, extracted, 100 apiaries at 37 beekeepers in finland	34	5	29	0	no	5	0	5	0	0	0	0	0	yes	25	1	4	no	-1	PCR	no	TPGY	N2/CO2/H2 85/10/5	-1	-1	30	5	no	TPGY	30	16	Finland	national	2002	na	honey production facilitiy, incubation done at both 30C and 37C to allow germination and growth of proteolytic and non-proteolytic strain
NEVAS2006	HO	honey, 100 apiaries at 37 beekeepers in finland	53	17	36	0	no	17	0	17	0	0	0	0	0	yes	25	1	4	no	-1	PCR	no	TPGY	N2/CO2/H2 85/10/5	-1	-1	30	5	no	TPGY	30	16	Finland	national	2003	na	honey production facilitiy, incubation done at both 30C and 37C to allow germination and growth of proteolytic and non-proteolytic strain
NEVAS2006	HO	honey, extracted, 100 apiaries at 37 beekeepers in finland	31	4	27	0	no	4	0	4	0	0	0	0	0	yes	25	1	4	no	-1	PCR	no	TPGY	N2/CO2/H2 85/10/5	-1	-1	30	5	no	TPGY	30	16	Finland	national	2003	na	honey production facilitiy, incubation done at both 30C and 37C to allow germination and growth of proteolytic and non-proteolytic strain
NICKERSON1967	FI	haddock, composite sample 10 fish, Gulf of Maine	116	6	110	0	no	0	0	0	0	6	0	6	0	yes	10	1	3	no	-1	mouse	yes	TPG + 0.2% thioglycollate	anaerobic	-1	-1	29.4	3	no	na	-1	-1	USA	Gulf of Maine	1964-1965	Winter - Summer	composite sample, 3 tube MPN, table 3
NICKERSON1967	FI	cod, composite sample 10 fish, Gulf of Maine	41	1	40	0	no	0	0	0	0	1	0	1	0	yes	10	1	3	no	-1	mouse	yes	TPG + 0.2% thioglycollate	anaerobic	-1	-1	29.4	3	no	na	-1	-1	USA	Gulf of Maine	1964-1966	Winter - Summer	composite sample, 3 tube MPN, table 3
NICKERSON1967	FI	flounder black back, composite sample 10 fish, Gulf of Maine	45	4	41	0	no	0	0	0	0	4	0	4	0	yes	10	1	3	no	-1	mouse	yes	TPG + 0.2% thioglycollate	anaerobic	-1	-1	29.4	3	no	na	-1	-1	USA	Gulf of Maine	1964-1967	Winter - Summer	composite sample, 3 tube MPN, table 3
NICKERSON1967	FI	flounder dab, composite sample 10 fish, Gulf of Maine	31	1	30	1	no	0	0	0	0	0	0	0	0	yes	10	1	3	no	-1	mouse	yes	TPG + 0.2% thioglycollate	anaerobic	-1	-1	29.4	3	no	na	-1	-1	USA	Gulf of Maine	1964-1968	Winter - Summer	composite sample, 3 tube MPN, table 3
NICKERSON1967	FI	pollock, composite sample 10 fish, Gulf of Maine	9	0	9	0	no	0	0	0	0	0	0	0	0	yes	10	1	3	no	-1	mouse	yes	TPG + 0.2% thioglycollate	anaerobic	-1	-1	29.4	3	no	na	-1	-1	USA	Gulf of Maine	1964-1969	Winter - Summer	composite sample, 3 tube MPN, table 3
NIELSON1967	FI	salmon, smoked, purchased at open market	119	1	118	0	yes	2	0	2	0	2	2	0	0	no	20	1	3	no	-1	mouse	no	CMM	anaerobic	-1	-1	30	10	no	na	-1	-1	Denmark	NA	1967	na	no type E found, maybe technique not optimal
NOTERMANS1989	MF	fresh mushroom collected from 5 auction houses in the Netherlands.	5	0	5	0	no	0	0	0	0	0	0	0	0	no	400	1	4	no	-1	mouse	yes	Egg meat medium	N2/CO2/H2 80/10/10	70	20	30	5	no	na	-1	-1	Netherlands	National	1989	na	only MPN given for, type B in soil casing, not fresh mushroom, MPN in fresh mushroom = MPN in soil - reduction factor (anaerobic spores), <-1.10 --0.80 (log10/100g)
PACE1967	FI	whitefish chub, freshly smoked, 1 whole fish	320	3	317	0	no	0	0	0	0	3	0	3	0	yes	10	1	4	no	-1	mouse	yes	CLM, TPG	anaerobic	60	15	28	7	no	na	-1	-1	USA	Milwaukee	[1964, 66	na	3 different enrichments used, 2 samples heat shocked at 60C and 1 sample not heat shocked. Preprocessing results also shown in paper
PACE1967	FI	whitefish chub, freshly smoked, 5 whole fish per sample	538	7	531	0	yes	1	0	1	0	7	1	6	0	yes	10	1	4	no	-1	mouse	yes	CLM, TPG	anaerobic	60	15	28	7	no	na	-1	-1	USA	Milwaukee	[1964, 66	na	3 different enrichments used, 2 samples heat shocked at 60C and 1 sample not heat shocked. Preprocessing results also shown in paper
PARANJPYE2003	FI	surimi, alaska pollock, company A	18	0	18	0	no	0	0	0	0	0	0	0	0	yes	90	1	4	yes	500	mouse	yes	TPGY	N2/CO2 95/5	-1	-1	28	4	no	na	-1	-1	USA	na	2003	na	50 spores added to test for detection limit
PARANJPYE2003	FI	surimi, alaska pollock, company B	36	0	36	0	no	0	0	0	0	0	0	0	0	yes	90	1	4	yes	500	mouse	yes	TPGY	N2/CO2 95/5	-1	-1	28	4	no	na	-1	-1	USA	na	2003	na	50 spores added to test for detection limit
PARANJPYE2003	FI	surimi, alaska pollock, company C	43	0	43	0	no	0	0	0	0	0	0	0	0	yes	90	1	4	yes	500	mouse	yes	TPGY	N2/CO2 95/5	-1	-1	28	4	no	na	-1	-1	USA	na	2003	na	50 spores added to test for detection limit
PARANJPYE2003	FI	surimi, alaska pollock, company C	136	1	135	0	no	0	0	0	0	1	0	1	0	yes	90	1	4	yes	500	mouse	yes	TPGY	N2/CO2 95/5	-1	-1	28	4	no	na	-1	-1	USA	na	2003	na	50 spores added to test for detection limit
PARANJPYE2003	FI	surimi, alaska pollock, company E	147	0	147	0	no	0	0	0	0	0	0	0	0	yes	90	1	4	yes	500	mouse	yes	TPGY	N2/CO2 95/5	-1	-1	28	4	no	na	-1	-1	USA	na	2003	na	50 spores added to test for detection limit
PARANJPYE2003	FI	surimi, alaska pollock, company F	532	3	529	0	yes	2	2	0	0	1	0	1	0	yes	90	1	4	yes	500	mouse	yes	TPGY	N2/CO2 95/5	-1	-1	28	4	no	na	-1	-1	USA	na	2003	na	50 spores added to test for detection limit
PARANJPYE2003	FI	fish mince, alaska pollock, company F	72	0	72	0	no	0	0	0	0	0	0	0	0	yes	90	1	4	yes	500	mouse	yes	TPGY	N2/CO2 95/5	-1	-1	28	4	no	na	-1	-1	USA	na	2003	na	50 spores added to test for detection limit
PARANJPYE2003	FI	alaska pollock, fishing fleet	130	0	130	0	no	0	0	0	0	0	0	0	0	yes	150	1	4	yes	500	mouse	yes	TPGY	N2/CO2 95/5	-1	-1	28	4	no	na	-1	-1	USA	na	2003	Autumn	whole fish collected during fishing trip
PARANJPYE2003	FI	alaska pollock fillet, surimi processing plant	7	0	7	0	no	0	0	0	0	0	0	0	0	yes	150	1	4	yes	500	mouse	yes	TPGY	N2/CO2 95/5	-1	-1	28	4	no	na	-1	-1	USA	na	2003	Autumn	fillets collected from surimi manufacturing plant
PECK2010	CE	non-egg pasta	48	0	48	0	no	0	0	0	0	0	0	0	0	no	200	1	5	yes	5	PCR	no	TPGY	anaerobic	67	60	12	7	no	na	-1	-1	UK	na	2010	na	isolations done on positive samples and MPN done on positive samples
PECK2010	CE	egg pasta	47	5	42	0	no	0	0	0	0	5	5	0	0	no	200	1	5	yes	75	PCR	no	TPGY	anaerobic	67	60	12	7	no	na	-1	-1	UK	na	2010	na	isolations done on positive samples and MPN done on positive samples
PECK2010	CE	pasta sheets	18	0	18	0	no	0	0	0	0	0	0	0	0	no	200	1	5	yes	10	PCR	no	TPGY	anaerobic	67	60	12	7	no	na	-1	-1	UK	na	2010	na	isolations done on positive samples and MPN done on positive samples
PECK2010	PL	green pepper	26	0	26	0	no	0	0	0	0	0	0	0	0	no	200	1	5	yes	55	PCR	no	TPGY	anaerobic	67	60	12	7	no	na	-1	-1	UK	na	2010	na	isolations done on positive samples and MPN done on positive samples
PECK2010	PL	red pepper	21	0	21	0	no	0	0	0	0	0	0	0	0	no	200	1	5	yes	520	PCR	no	TPGY	anaerobic	67	60	12	7	no	na	-1	-1	UK	na	2010	na	isolations done on positive samples and MPN done on positive samples
PECK2010	PL	basil	18	0	18	0	no	0	0	0	0	0	0	0	0	no	200	1	5	yes	70	PCR	no	TPGY	anaerobic	67	60	12	7	no	na	-1	-1	UK	na	2010	na	isolations done on positive samples and MPN done on positive samples
PECK2010	PL	chives	3	0	3	0	no	0	0	0	0	0	0	0	0	no	200	1	5	yes	5	PCR	no	TPGY	anaerobic	67	60	12	7	no	na	-1	-1	UK	na	2010	na	isolations done on positive samples and MPN done on positive samples
PECK2010	MF	mushrooms	45	0	45	0	no	0	0	0	0	0	0	0	0	no	200	1	5	yes	1035	PCR	no	TPGY	anaerobic	67	60	12	7	no	na	-1	-1	UK	na	2010	na	isolations done on positive samples and MPN done on positive samples
PECK2010	PL	courgettes	43	0	43	0	no	0	0	0	0	0	0	0	0	no	200	1	5	yes	6345	PCR	no	TPGY	anaerobic	67	60	12	7	no	na	-1	-1	UK	na	2010	na	isolations done on positive samples and MPN done on positive samples
PECK2010	PL	carrots, skin and pulp,bought at retail outlets	21	0	21	0	no	0	0	0	0	0	0	0	0	no	200	1	5	yes	60	PCR	no	TPGY	anaerobic	67	60	12	7	no	na	-1	-1	UK	na	2010	na	isolations done on positive samples and MPN done on positive samples
PECK2010	PL	asparagus	21	0	21	0	no	0	0	0	0	0	0	0	0	no	200	1	5	yes	30	PCR	no	TPGY	anaerobic	67	60	12	7	no	na	-1	-1	UK	na	2010	na	isolations done on positive samples and MPN done on positive samples
PECK2010	ME	ham/bacon	45	0	45	0	no	0	0	0	0	0	0	0	0	no	200	1	5	yes	25	PCR	no	TPGY	anaerobic	67	60	12	7	no	na	-1	-1	UK	na	2010	na	isolations done on positive samples and MPN done on positive samples
PECK2010	DN	mozzarella	22	0	22	0	no	0	0	0	0	0	0	0	0	no	200	1	5	yes	15	PCR	no	TPGY	anaerobic	67	60	12	7	no	na	-1	-1	UK	na	2010	na	isolations done on positive samples and MPN done on positive samples
PECK2010	SH	shrimps/prawns	42	0	42	0	no	0	0	0	0	0	0	0	0	no	200	1	5	yes	70	PCR	no	TPGY	anaerobic	67	60	12	7	no	na	-1	-1	UK	na	2010	na	isolations done on positive samples and MPN done on positive samples
PECK2010	SH	scallops	44	27	17	0	no	0	0	0	0	27	25	0	2	no	200	1	5	yes	15	PCR	no	TPGY	anaerobic	67	60	12	7	no	na	-1	-1	UK	na	2010	na	isolations done on positive samples and MPN done on positive samples
PECK2010	CE	semolina	13	0	13	0	no	0	0	0	0	0	0	0	0	no	70	1	5	yes	40	PCR	no	TPGY	anaerobic	67	60	12	7	no	na	-1	-1	UK	na	2010	na	isolations done on positive samples and MPN done on positive samples
PECK2010	MX	uncooked bechamel sauce	23	0	23	0	no	0	0	0	0	0	0	0	0	no	200	1	5	yes	25	PCR	no	TPGY	anaerobic	67	60	12	7	no	na	-1	-1	UK	na	2010	na	isolations done on positive samples and MPN done on positive samples
PECK2010	MX	cooked bechamel sauce	12	0	12	0	no	0	0	0	0	0	0	0	0	no	200	1	5	yes	25	PCR	no	TPGY	anaerobic	67	60	12	7	no	na	-1	-1	UK	na	2010	na	isolations done on positive samples and MPN done on positive samples
PECK2010	MX	assorted mixed toppings	30	0	30	0	no	0	0	0	0	0	0	0	0	no	200	1	5	yes	15	PCR	no	TPGY	anaerobic	67	60	12	7	no	na	-1	-1	UK	na	2010	na	isolations done on positive samples and MPN done on positive samples
PECK2010	MX	fusilli con polo	17	0	17	0	no	0	0	0	0	0	0	0	0	no	200	1	5	yes	395	PCR	no	TPGY	anaerobic	67	60	12	7	no	na	-1	-1	UK	na	2010	na	isolations done on positive samples and MPN done on positive samples
PECK2010	MX	penne arrabiata	19	0	19	0	no	0	0	0	0	0	0	0	0	no	200	1	5	no	-1	PCR	no	TPGY	anaerobic	67	60	12	7	no	na	-1	-1	UK	na	2010	na	isolations done on positive samples and MPN done on positive samples
PECK2010	MX	penne vegetariana	16	0	16	0	no	0	0	0	0	0	0	0	0	no	200	1	5	yes	20	PCR	no	TPGY	anaerobic	67	60	12	7	no	na	-1	-1	UK	na	2010	na	isolations done on positive samples and MPN done on positive samples
PECK2010	MX	fettucine	13	0	13	0	no	0	0	0	0	0	0	0	0	no	200	1	5	yes	5	PCR	no	TPGY	anaerobic	67	60	12	7	no	na	-1	-1	UK	na	2010	na	isolations done on positive samples and MPN done on positive samples
PECK2010	MX	tagliatelle frutti di mare	14	0	14	0	no	0	0	0	0	0	0	0	0	no	200	1	5	yes	10	PCR	no	TPGY	anaerobic	67	60	12	7	no	na	-1	-1	UK	na	2010	na	isolations done on positive samples and MPN done on positive samples
PECK2010	MX	spaghetti ragu	10	0	10	0	no	0	0	0	0	0	0	0	0	no	200	1	5	yes	5	PCR	no	TPGY	anaerobic	67	60	12	7	no	na	-1	-1	UK	na	2010	na	isolations done on positive samples and MPN done on positive samples
PECK2010	MX	other ready meals	6	0	6	0	no	0	0	0	0	0	0	0	0	no	200	1	5	yes	25	PCR	no	TPGY	anaerobic	67	60	12	7	no	na	-1	-1	UK	na	2010	na	isolations done on positive samples and MPN done on positive samples
PERRY1948	PL	frozen peas, in sealed can, pilot plant	93	0	93	0	no	0	0	0	0	0	0	0	0	no	60	1	3	no	-1	mouse	no	corn steep liquor-casein medium	anaerobic	70	60	10	30	no	na	-1	-1	USA	NA	1948	na	some samples undergoed heat treatment at 100C for 10 min and incubation at 25C
PERRY1948	PL	frozen peas, in sealed carton, pilot plant	31	0	31	0	no	0	0	0	0	0	0	0	0	no	60	1	3	no	-1	mouse	no	corn steep liquor-casein medium	anaerobic	70	60	10	30	no	na	-1	-1	USA	NA	1948	na	some samples undergoed heat treatment at 100C for 10 min and incubation at 25C
PERRY1948	PL	frozen asparagus, in sealed can, pilot plant	42	0	42	0	no	0	0	0	0	0	0	0	0	no	60	1	3	no	-1	mouse	no	corn steep liquor-casein medium	anaerobic	70	60	10	30	no	na	-1	-1	USA	NA	1948	na	some samples undergoed heat treatment at 100C for 10 min and incubation at 25C
PERRY1948	PL	frozen peas, in sealed carton, pilot plant	14	0	14	0	no	0	0	0	0	0	0	0	0	no	60	1	3	no	-1	mouse	no	corn steep liquor-casein medium	anaerobic	70	60	10	30	no	na	-1	-1	USA	NA	1948	na	some samples undergoed heat treatment at 100C for 10 min and incubation at 25C
PERRY1948	PL	frozen green lima beans, in sealed can, pilot plant	57	0	57	0	no	0	0	0	0	0	0	0	0	no	60	1	3	no	-1	mouse	no	corn steep liquor-casein medium	anaerobic	70	60	10	30	no	na	-1	-1	USA	NA	1948	na	some samples undergoed heat treatment at 100C for 10 min and incubation at 25C
PERRY1948	PL	frozen green lima beans, in sealed carton, pilot plant	19	0	19	0	no	0	0	0	0	0	0	0	0	no	60	1	3	no	-1	mouse	no	corn steep liquor-casein medium	anaerobic	70	60	10	30	no	na	-1	-1	USA	NA	1948	na	some samples undergoed heat treatment at 100C for 10 min and incubation at 25C
PERRY1948	PL	frozen asparagus, commercial, in sealed can	12	0	12	0	no	0	0	0	0	0	0	0	0	no	60	1	3	no	-1	mouse	no	corn steep liquor-casein medium	anaerobic	70	60	10	30	no	na	-1	-1	USA	NA	1948	na	some samples undergoed heat treatment at 100C for 10 min and incubation at 25C
PERRY1948	PL	frozen asparagus, commercial, in sealed carton	3	0	3	0	no	0	0	0	0	0	0	0	0	no	60	1	3	no	-1	mouse	no	corn steep liquor-casein medium	anaerobic	70	60	10	30	no	na	-1	-1	USA	NA	1948	na	some samples undergoed heat treatment at 100C for 10 min and incubation at 25C
PERRY1948	PL	frozen beets, commercial, in sealed carton	4	0	4	0	no	0	0	0	0	0	0	0	0	no	60	1	3	no	-1	mouse	no	corn steep liquor-casein medium	anaerobic	70	60	10	30	no	na	-1	-1	USA	NA	1948	na	some samples undergoed heat treatment at 100C for 10 min and incubation at 25C
PERRY1948	PL	frozen broccoli, commercial, in sealed carton	26	0	26	0	no	0	0	0	0	0	0	0	0	no	60	1	3	no	-1	mouse	no	corn steep liquor-casein medium	anaerobic	70	60	10	30	no	na	-1	-1	USA	NA	1948	na	some samples undergoed heat treatment at 100C for 10 min and incubation at 25C
PERRY1948	PL	frozen brussels sprouts, commercial, in sealed carton	16	0	16	0	no	0	0	0	0	0	0	0	0	no	60	1	3	no	-1	mouse	no	corn steep liquor-casein medium	anaerobic	70	60	10	30	no	na	-1	-1	USA	NA	1948	na	some samples undergoed heat treatment at 100C for 10 min and incubation at 25C
PERRY1948	PL	frozen carrots, commercial, in sealed carton	2	0	2	0	no	0	0	0	0	0	0	0	0	no	60	1	3	no	-1	mouse	no	corn steep liquor-casein medium	anaerobic	70	60	10	30	no	na	-1	-1	USA	NA	1948	na	some samples undergoed heat treatment at 100C for 10 min and incubation at 25C
PERRY1948	PL	frozen cauliflower, commercial, in sealed carton	21	0	21	0	no	0	0	0	0	0	0	0	0	no	60	1	3	no	-1	mouse	no	corn steep liquor-casein medium	anaerobic	70	60	10	30	no	na	-1	-1	USA	NA	1948	na	some samples undergoed heat treatment at 100C for 10 min and incubation at 25C
PERRY1948	PL	frozen corn, commercial, in sealed carton	52	0	52	0	no	0	0	0	0	0	0	0	0	no	60	1	3	no	-1	mouse	no	corn steep liquor-casein medium	anaerobic	70	60	10	30	no	na	-1	-1	USA	NA	1948	na	some samples undergoed heat treatment at 100C for 10 min and incubation at 25C
PERRY1948	PL	frozen baby lima beans, commercial, in sealed carton	5	0	5	0	no	0	0	0	0	0	0	0	0	no	60	1	3	no	-1	mouse	no	corn steep liquor-casein medium	anaerobic	70	60	10	30	no	na	-1	-1	USA	NA	1948	na	some samples undergoed heat treatment at 100C for 10 min and incubation at 25C
PERRY1948	PL	frozen mixed vegetables, commercial, in sealed carton	1	0	1	0	no	0	0	0	0	0	0	0	0	no	60	1	3	no	-1	mouse	no	corn steep liquor-casein medium	anaerobic	70	60	10	30	no	na	-1	-1	USA	NA	1948	na	some samples undergoed heat treatment at 100C for 10 min and incubation at 25C
PERRY1948	PL	frozen lima beans, commercial, in sealed carton	19	2	17	0	no	2	2	0	0	0	0	0	0	no	60	1	3	no	-1	mouse	no	corn steep liquor-casein medium	anaerobic	70	60	10	30	no	na	-1	-1	USA	NA	1948	na	some samples undergoed heat treatment at 100C for 10 min and incubation at 25C
PERRY1948	PL	frozen lima beans, commercial, in sealed can	4	0	4	0	no	0	0	0	0	0	0	0	0	no	60	1	3	no	-1	mouse	no	corn steep liquor-casein medium	anaerobic	70	60	10	30	no	na	-1	-1	USA	NA	1948	na	some samples undergoed heat treatment at 100C for 10 min and incubation at 25C
PERRY1948	PL	frozen peas, commercial, in sealed carton	69	0	69	0	no	0	0	0	0	0	0	0	0	no	60	1	3	no	-1	mouse	no	corn steep liquor-casein medium	anaerobic	70	60	10	30	no	na	-1	-1	USA	NA	1948	na	some samples undergoed heat treatment at 100C for 10 min and incubation at 25C
PERRY1948	PL	frozen peas and carrots, commercial, in sealed carton	4	0	4	0	no	0	0	0	0	0	0	0	0	no	60	1	3	no	-1	mouse	no	corn steep liquor-casein medium	anaerobic	70	60	10	30	no	na	-1	-1	USA	NA	1948	na	some samples undergoed heat treatment at 100C for 10 min and incubation at 25C
PERRY1948	PL	frozen spinach, commercial, in sealed carton	13	2	11	0	no	2	2	0	0	0	0	0	0	no	60	1	3	no	-1	mouse	no	corn steep liquor-casein medium	anaerobic	70	60	10	30	no	na	-1	-1	USA	NA	1948	na	some samples undergoed heat treatment at 100C for 10 min and incubation at 25C
PERRY1948	PL	frozen spinach, commercial, in sealed can	9	2	7	0	no	2	2	0	0	0	0	0	0	no	60	1	3	no	-1	mouse	no	corn steep liquor-casein medium	anaerobic	70	60	10	30	no	na	-1	-1	USA	NA	1948	na	some samples undergoed heat treatment at 100C for 10 min and incubation at 25C
PERRY1948	PL	frozen string beans, commercial, in sealed carton	31	0	31	0	no	0	0	0	0	0	0	0	0	no	60	1	3	no	-1	mouse	no	corn steep liquor-casein medium	anaerobic	70	60	10	30	no	na	-1	-1	USA	NA	1948	na	some samples undergoed heat treatment at 100C for 10 min and incubation at 25C
PERRY1948	PL	frozen wax beans, commercial, in sealed carton	2	0	2	0	no	0	0	0	0	0	0	0	0	no	60	1	3	no	-1	mouse	no	corn steep liquor-casein medium	anaerobic	70	60	10	30	no	na	-1	-1	USA	NA	1948	na	some samples undergoed heat treatment at 100C for 10 min and incubation at 25C
PERRY1948	PL	frozen squash, commercial, in sealed carton	10	0	10	0	no	0	0	0	0	0	0	0	0	no	60	1	3	no	-1	mouse	no	corn steep liquor-casein medium	anaerobic	70	60	10	30	no	na	-1	-1	USA	NA	1948	na	some samples undergoed heat treatment at 100C for 10 min and incubation at 25C
PULLELA1998	FI	hybrid striped bass, farmed, non recirculating system	20	3	17	3	yes	3	-1	-1	-1	3	-1	-1	-1	no	25	1	3	no	-1	mouse	Yes	CMM	anaerobic	-1	-1	35	7	no	Egg yolk agar	35	48	USA	NA	1997	na	aseptically gutted fish rinsed with equal volume solution, rinse was used for test
PULLELA1998	FI	hybrid striped bass, farmed, recirculating system	20	13	7	13	yes	13	-1	-1	-1	13	-1	-1	-1	no	25	1	3	no	-1	mouse	Yes	CMM	anaerobic	-1	-1	35	7	no	Egg yolk agar	35	48	USA	NA	1997	na	aseptically gutted fish rinsed with equal volume solution, rinse was used for test
PULLELA1998	FI	rainbow trout, farmed, non recirculating system	20	10	10	10	yes	10	-1	-1	-1	10	-1	-1	-1	no	25	1	3	no	-1	mouse	Yes	CMM	anaerobic	-1	-1	35	7	no	Egg yolk agar	35	48	USA	NA	1997	na	aseptically gutted fish rinsed with equal volume solution, rinse was used for test
PULLELA1998	FI	rainbow trout, farmed, recirculating system	20	6	14	6	yes	6	-1	-1	-1	6	-1	-1	-1	no	25	1	3	no	-1	mouse	Yes	CMM	anaerobic	-1	-1	35	7	no	Egg yolk agar	35	48	USA	NA	1997	na	aseptically gutted fish rinsed with equal volume solution, rinse was used for test
PULLELA1998	FI	tilapia, farmed, non recirculating system	20	19	1	19	yes	19	-1	-1	-1	19	-1	-1	-1	no	25	1	3	no	-1	mouse	Yes	CMM	anaerobic	-1	-1	35	7	no	Egg yolk agar	35	48	USA	NA	1997	na	aseptically gutted fish rinsed with equal volume solution, rinse was used for test
PULLELA1998	FI	tilapia, farmed, recirculating system	20	0	20	0	yes	0	-1	-1	-1	0	-1	-1	-1	no	25	1	3	no	-1	mouse	Yes	CMM	anaerobic	-1	-1	35	7	no	Egg yolk agar	35	48	USA	NA	1997	na	aseptically gutted fish rinsed with equal volume solution, rinse was used for test
PULLELA1998	FI	pacu, farmed, non recirculating system	20	0	20	0	yes	0	-1	-1	-1	0	-1	-1	-1	no	25	1	3	no	-1	mouse	Yes	CMM	anaerobic	-1	-1	35	7	no	Egg yolk agar	35	48	USA	NA	1997	na	aseptically gutted fish rinsed with equal volume solution, rinse was used for test
RALL2003	HO	honey, sold on retail in cities in Sao Paulo region, industrial production	77	1	76	1	no	0	0	0	0	0	0	0	0	no	2	1	3	no	-1	mouse	no	CMM, TPGY	anaerobic	-1	-1	35	7	no	na	-1	-1	Brasil	Sao Paulo	2003	na	only isolation, no toxicity test, incubation also done at 28C, additional incubation for 10 days if turbidy not present
RALL2003	HO	honey, sold on retail in cities in Sao Paulo region, domestic production	23	2	21	1	no	0	0	0	0	0	0	0	0	no	2	1	3	no	-1	mouse	no	CMM, TPGY	anaerobic	-1	-1	35	7	no	na	-1	-1	Brasil	Sao Paulo	2003	na	only isolation, no toxicity test, incubation also done at 28C, additional incubation for 10 days if turbidy not present
RHODEHAMEL1991	FI	surimi, made from menhaden, obtained from Zapatia Haynie Corp, without added cryoprotectants	565	7	558	0	no	0	0	0	0	7	0	7	0	no	250	1	3	no	-1	mouse	yes	TPGY	anaerobic	-1	-1	26	7	no	na	-1	-1	USA	Atlantic coast	1991	na	menhaden: brevoortia tyrannus, brevoortia patronus, positive control 10 spores in 250g
ROBERTS1976	ME	collar bacon, sourced from a single factory	96	5	91	0	yes	5	1	4	0	4	4	0	0	no	25	1	3	no	-1	mouse	no	LSUP	anaerobic	-1	-1	35	6	no	na	-1	-1	UK	NA	1976	na	36/16.525kg = 2.17, table 11, from sides of pigs sourced from abbatior, 10 month period
ROBERTS1976	ME	gammon bacon, sourced from a single factory	48	0	48	0	no	0	0	0	0	0	0	0	0	no	25	1	3	no	-1	mouse	no	LSUP	anaerobic	-1	-1	35	6	no	na	-1	-1	UK	NA	1976	na	36/16.525 = 2.17, table 11, from sides of pigs sourced from abbatior, 10 month period
ROBERTS1976	ME	back bacon, sourced from a single factory	119	0	119	0	yes	6	0	6	0	6	6	0	0	no	25	1	3	no	-1	mouse	no	LSUP	anaerobic	-1	-1	35	6	no	na	-1	-1	UK	NA	1976	na	36/16.525 = 2.17, table 11, from sides of pigs sourced from abbatior, 10 month period
ROBERTS1976	ME	collar bacon, sourced from a single factory	68	3	65	0	yes	3	0	3	0	3	3	0	0	no	50	1	3	no	-1	mouse	no	LSUP	anaerobic	-1	-1	35	6	no	na	-1	-1	UK	NA	1976	na	36/16.525 = 2.17, table 11, from sides of pigs sourced from abbatior, 10 month period
ROBERTS1976	ME	back bacon, sourced from a single factory	42	3	39	0	no	3	3	0	0	0	0	0	0	no	50	1	3	no	-1	mouse	no	LSUP	anaerobic	-1	-1	35	6	no	na	-1	-1	UK	NA	1976	na	36/16.525 = 2.17, table 11, from sides of pigs sourced from abbatior, 10 month period
ROBERTS1976	ME	collar bacon, sourced from a single factory	26	19	7	0	no	19	19	0	0	0	0	0	0	no	175	1	3	no	-1	mouse	no	LSUP	anaerobic	-1	-1	35	6	no	na	-1	-1	UK	NA	1976	na	36/16.525 = 2.17, table 11, from one batch of sixteen pigs
ROBERTS1977	ME	fresh pork, pig supplier 1, before injection of curing brine	20	0	20	0	no	0	0	0	0	0	0	0	0	no	30	1	3	no	-1	mouse	no	LSUP	anaerobic	-1	-1	35	6	no	na	-1	-1	UK	NA	1977	July	possible to look at seasonal variability
ROBERTS1977	ME	fresh pork, pig supplier 1, before injection of curing brine	20	0	20	0	no	0	0	0	0	0	0	0	0	no	30	1	3	no	-1	mouse	no	LSUP	anaerobic	-1	-1	35	6	no	na	-1	-1	UK	NA	1977	August	possible to look at seasonal variability
ROBERTS1977	ME	fresh pork, pig supplier 1, before injection of curing brine	20	0	20	0	no	0	0	0	0	0	0	0	0	no	30	1	3	no	-1	mouse	no	LSUP	anaerobic	-1	-1	35	6	no	na	-1	-1	UK	NA	1977	September	possible to look at seasonal variability
ROBERTS1977	ME	fresh pork, pig supplier 1, before injection of curing brine	20	7	13	7	no	0	0	0	0	0	0	0	0	no	30	1	3	no	-1	mouse	no	LSUP	anaerobic	-1	-1	35	6	no	na	-1	-1	UK	NA	1977	September	possible to look at seasonal variability
ROBERTS1977	ME	fresh pork, pig supplier 1, before injection of curing brine	10	0	10	0	no	0	0	0	0	0	0	0	0	no	30	1	3	no	-1	mouse	no	LSUP	anaerobic	-1	-1	35	6	no	na	-1	-1	UK	NA	1977	October	possible to look at seasonal variability
ROBERTS1977	ME	fresh pork, pig supplier 2, before injection of curing brine	20	0	20	0	no	0	0	0	0	0	0	0	0	no	30	1	3	no	-1	mouse	no	LSUP	anaerobic	-1	-1	35	6	no	na	-1	-1	UK	NA	1977	July	possible to look at seasonal variability
ROBERTS1977	ME	fresh pork, pig supplier 2, before injection of curing brine	20	0	20	0	no	0	0	0	0	0	0	0	0	no	30	1	3	no	-1	mouse	no	LSUP	anaerobic	-1	-1	35	6	no	na	-1	-1	UK	NA	1977	August	possible to look at seasonal variability
ROBERTS1977	ME	fresh pork, pig supplier 2, before injection of curing brine	20	0	20	0	no	0	0	0	0	0	0	0	0	no	30	1	3	no	-1	mouse	no	LSUP	anaerobic	-1	-1	35	6	no	na	-1	-1	UK	NA	1977	September	possible to look at seasonal variability
ROBERTS1977	ME	fresh pork, pig supplier 2, before injection of curing brine	20	3	17	3	no	0	0	0	0	0	0	0	0	no	30	1	3	no	-1	mouse	no	LSUP	anaerobic	-1	-1	35	6	no	na	-1	-1	UK	NA	1977	September	possible to look at seasonal variability
ROBERTS1977	ME	fresh pork, pig supplier 2, before injection of curing brine	20	2	18	2	no	0	0	0	0	0	0	0	0	no	30	1	3	no	-1	mouse	no	LSUP	anaerobic	-1	-1	35	6	no	na	-1	-1	UK	NA	1977	October	possible to look at seasonal variability
ROBERTS1977	ME	fresh pork, pig supplier 3, before injection of curing brine	20	0	20	0	no	0	0	0	0	0	0	0	0	no	30	1	3	no	-1	mouse	no	LSUP	anaerobic	-1	-1	35	6	no	na	-1	-1	UK	NA	1977	July	possible to look at seasonal variability
ROBERTS1977	ME	fresh pork, pig supplier 3, before injection of curing brine	20	0	20	0	no	0	0	0	0	0	0	0	0	no	30	1	3	no	-1	mouse	no	LSUP	anaerobic	-1	-1	35	6	no	na	-1	-1	UK	NA	1977	August	possible to look at seasonal variability
ROBERTS1977	ME	fresh pork, pig supplier 3, before injection of curing brine	20	1	19	0	no	1	1	0	0	0	0	0	0	no	30	1	3	no	-1	mouse	no	LSUP	anaerobic	-1	-1	35	6	no	na	-1	-1	UK	NA	1977	September	possible to look at seasonal variability
ROBERTS1977	ME	fresh pork, pig supplier 3, before injection of curing brine	20	4	16	2	no	2	2	0	0	0	0	0	0	no	30	1	3	no	-1	mouse	no	LSUP	anaerobic	-1	-1	35	6	no	na	-1	-1	UK	NA	1977	September	possible to look at seasonal variability
ROBERTS1977	ME	fresh pork, pig supplier 3, before injection of curing brine	16	1	15	1	no	0	0	0	0	0	0	0	0	no	30	1	3	no	-1	mouse	no	LSUP	anaerobic	-1	-1	35	6	no	na	-1	-1	UK	NA	1977	October	possible to look at seasonal variability
ROBERTS1977	ME	fresh pork, pig supplier 4, before injection of curing brine	20	0	20	0	no	0	0	0	0	0	0	0	0	no	30	1	3	no	-1	mouse	no	LSUP	anaerobic	-1	-1	35	6	no	na	-1	-1	UK	NA	1977	July	possible to look at seasonal variability
ROBERTS1977	ME	fresh pork, pig supplier 4, before injection of curing brine	20	0	20	0	no	0	0	0	0	0	0	0	0	no	30	1	3	no	-1	mouse	no	LSUP	anaerobic	-1	-1	35	6	no	na	-1	-1	UK	NA	1977	August	possible to look at seasonal variability
ROBERTS1977	ME	fresh pork, pig supplier 4, before injection of curing brine	20	1	19	0	yes	1	0	1	0	1	1	0	0	no	30	1	3	no	-1	mouse	no	LSUP	anaerobic	-1	-1	35	6	no	na	-1	-1	UK	NA	1977	September	possible to look at seasonal variability
ROBERTS1977	ME	fresh pork, pig supplier 4, before injection of curing brine	20	0	20	0	no	2	2	0	0	0	0	0	0	no	30	1	3	no	-1	mouse	no	LSUP	anaerobic	-1	-1	35	6	no	na	-1	-1	UK	NA	1977	September	possible to look at seasonal variability
ROBERTS1977	ME	fresh pork, pig supplier 4, before injection of curing brine	20	0	20	0	no	0	0	0	0	0	0	0	0	no	30	1	3	no	-1	mouse	no	LSUP	anaerobic	-1	-1	35	6	no	na	-1	-1	UK	NA	1977	October	possible to look at seasonal variability
ROBERTS1977	ME	fresh pork, pig supplier 5, before injection of curing brine	20	0	20	0	no	0	0	0	0	0	0	0	0	no	30	1	3	no	-1	mouse	no	LSUP	anaerobic	-1	-1	35	6	no	na	-1	-1	UK	NA	1977	July	possible to look at seasonal variability
ROBERTS1977	ME	fresh pork, pig supplier 5, before injection of curing brine	20	0	20	0	no	0	0	0	0	0	0	0	0	no	30	1	3	no	-1	mouse	no	LSUP	anaerobic	-1	-1	35	6	no	na	-1	-1	UK	NA	1977	August	possible to look at seasonal variability
ROBERTS1977	ME	fresh pork, pig supplier 5, before injection of curing brine	20	1	19	0	no	1	1	0	0	0	0	0	0	no	30	1	3	no	-1	mouse	no	LSUP	anaerobic	-1	-1	35	6	no	na	-1	-1	UK	NA	1977	September	possible to look at seasonal variability
ROBERTS1977	ME	fresh pork, pig supplier 5, before injection of curing brine	18	5	13	5	no	0	0	0	0	0	0	0	0	no	30	1	3	no	-1	mouse	no	LSUP	anaerobic	-1	-1	35	6	no	na	-1	-1	UK	NA	1977	September	possible to look at seasonal variability
ROBERTS1977	ME	fresh pork, pig supplier 5, before injection of curing brine	20	1	19	1	no	0	0	0	0	0	0	0	0	no	30	1	3	no	-1	mouse	no	LSUP	anaerobic	-1	-1	35	6	no	na	-1	-1	UK	NA	1977	October	possible to look at seasonal variability
ROBERTS1977	ME	fresh pork, pig supplier 6, before injection of curing brine	20	0	20	0	no	0	0	0	0	0	0	0	0	no	30	1	3	no	-1	mouse	no	LSUP	anaerobic	-1	-1	35	6	no	na	-1	-1	UK	NA	1977	July	possible to look at seasonal variability
ROBERTS1977	ME	fresh pork, pig supplier 6, before injection of curing brine	20	0	20	0	no	0	0	0	0	0	0	0	0	no	30	1	3	no	-1	mouse	no	LSUP	anaerobic	-1	-1	35	6	no	na	-1	-1	UK	NA	1977	August	possible to look at seasonal variability
ROBERTS1977	ME	fresh pork, pig supplier 6, before injection of curing brine	20	0	20	0	no	0	0	0	0	0	0	0	0	no	30	1	3	no	-1	mouse	no	LSUP	anaerobic	-1	-1	35	6	no	na	-1	-1	UK	NA	1977	September	possible to look at seasonal variability
ROBERTS1977	ME	fresh pork, pig supplier 6, before injection of curing brine	20	0	20	0	no	0	0	0	0	0	0	0	0	no	30	1	3	no	-1	mouse	no	LSUP	anaerobic	-1	-1	35	6	no	na	-1	-1	UK	NA	1977	September	possible to look at seasonal variability
ROBERTS1977	ME	fresh pork, pig supplier 6, before injection of curing brine	20	0	20	0	no	0	0	0	0	0	0	0	0	no	30	1	3	no	-1	mouse	no	LSUP	anaerobic	-1	-1	35	6	no	na	-1	-1	UK	NA	1977	October	possible to look at seasonal variability
ROBERTS1977	ME	fresh pork, pig supplier 7, before injection of curing brine	20	0	20	0	no	0	0	0	0	0	0	0	0	no	30	1	3	no	-1	mouse	no	LSUP	anaerobic	-1	-1	35	6	no	na	-1	-1	UK	NA	1977	July	possible to look at seasonal variability
ROBERTS1977	ME	fresh pork, pig supplier 7, before injection of curing brine	20	0	20	0	no	0	0	0	0	0	0	0	0	no	30	1	3	no	-1	mouse	no	LSUP	anaerobic	-1	-1	35	6	no	na	-1	-1	UK	NA	1977	August	possible to look at seasonal variability
ROBERTS1977	ME	fresh pork, pig supplier 7, before injection of curing brine	20	0	20	0	no	0	0	0	0	0	0	0	0	no	30	1	3	no	-1	mouse	no	LSUP	anaerobic	-1	-1	35	6	no	na	-1	-1	UK	NA	1977	September	possible to look at seasonal variability
ROBERTS1977	ME	fresh pork, pig supplier 7, before injection of curing brine	20	1	19	0	no	1	1	0	0	0	0	0	0	no	30	1	3	no	-1	mouse	no	LSUP	anaerobic	-1	-1	35	6	no	na	-1	-1	UK	NA	1977	September	possible to look at seasonal variability
ROBERTS1977	ME	fresh pork, pig supplier 7, before injection of curing brine	20	3	17	3	no	0	0	0	0	0	0	0	0	no	30	1	3	no	-1	mouse	no	LSUP	anaerobic	-1	-1	35	6	no	na	-1	-1	UK	NA	1977	October	possible to look at seasonal variability
SATORRES1999	HS	medicinal herbs, infusion sometimes given to infants, retail samples	100	4	96	0	no	4	4	0	0	0	0	0	0	yes	0.5	1	3	no	-1	mouse	no	CMM, with glucose and starch	anaerobic	-1	-1	32	6	no	na	-1	-1	Argentina	san luis	1999	na	toxic samples are, pimpinella anisum, lipia turbinata, alternanthera pungens, senna acutifolia, the filtrate was diluted an used for testing
SOLOMON1986	PL	raw onions, skins from restaurant implicated in outbreak, see Macdonald	75	5	70	0	no	5	5	0	0	0	0	0	0	yes	7.5	1	3	no	-1	mouse	no	TPGY	anaerobic	-1	-1	35	7	no	na	-1	-1	USA	Peoria, Illinois	1983	na	5-10 g onion skins
SOLOMON1988	PL	fresh garlic bulbs, skins, sourced from local supermarket, washington dc	115	5	110	0	no	5	5	0	0	0	0	0	0	yes	5	1	3	no	-1	mouse	no	TPGY	anaerobic	-1	-1	35	7	no	na	-1	-1	USA	Gilroy, California	1988	na	no weight given
SOLOMON1990	PL	fresh cabbage leaves, sourced from local supermarket, washington dc	88	12	76	0	no	12	12	0	0	0	0	0	0	yes	10	1	3	no	-1	mouse	no	TPGY	anaerobic	-1	-1	35	7	no	na	-1	-1	USA	Washington	1990	na	no weight given
SUGIYAMA1978	HO	honey, retail samples	55	2	53	0	yes	2	1	1	0	1	0	0	0	no	25	1	3	no	-1	mouse	no	TPGY	anaerobic	80	25	37	4	no	na	-1	-1	USA	National	1978	na	multiple lots from one retailer or one producer, MPN of positive samples
SUGIYAMA1978	HO	honey, producer samples	186	16	170	0	yes	16	11	6	0	6	6	0	0	no	25	1	3	no	-1	mouse	no	TPGY	anaerobic	80	25	37	4	no	na	-1	-1	USA	National	1978	na	multiple lots from one retailer or one producer, MPN of positive samples
SUHADI1981	FI	fish, raw, collected from fishermen	2103	59	2044	32	yes	17	12	10	5	15	10	0	5	no	5	1	4	no	-1	mouse	yes	CMM	anaerobic	-1	-1	30	6	no	na	-1	-1	Indonesia	Coastal waters	1973, 1976	August, September	environmental samples also done, primary source is soil or sediments.
SUHADI1981	SH	shellfish, raw, collected from fishermen	178	2	176	1	no	1	1	0	0	0	0	0	0	no	5	1	4	no	-1	mouse	yes	CMM	anaerobic	-1	-1	30	6	no	na	-1	-1	Indonesia	Coastal waters	1973, 1976	August, September	environmental samples also done, primary source is soil or sediments.
SUHADI1981	SH	shrimp, raw, collected from fishermen	219	4	215	1	yes	3	0	1	2	3	1	0	2	no	5	1	4	no	-1	mouse	yes	CMM	anaerobic	-1	-1	30	6	no	na	-1	-1	Indonesia	Coastal waters	1973, 1976	August, September	environmental samples also done, primary source is soil or sediments.
SUHADI1981	SH	crab, raw, collected from fishermen	77	5	72	4	no	1	0	0	0	0	0	0	0	no	5	1	4	no	-1	mouse	yes	CMM	anaerobic	-1	-1	30	6	no	na	-1	-1	Indonesia	Coastal waters	1973, 1976	August, September	environmental samples also done, primary source is soil or sediments.
SUHADI1981	FI	boiled fish, prepared in private homes, sold at retail	264	1	263	1	no	0	0	0	0	0	0	0	0	no	5	1	4	no	-1	mouse	yes	CMM	anaerobic	-1	-1	30	6	no	na	-1	-1	Indonesia	Coastal waters	1973, 1976	August, September	environmental samples also done, primary source is soil or sediments.
TACLINDO1967	MX	luncheon meat, plastic-packaged food, little or no heating prior to consumption	73	1	72	0	yes	1	0	1	0	1	1	0	0	no	2	1	4	yes	320	mouse	yes	CMM	anaerobic	80	30	30	10	no	na	-1	-1	USA	California	1966	na	inlcudes unheated, heat treated at 60C for 15min samples. Sensitivity for pea puree =2spore/50g, spiced luncheon meat 88 spores/50g
TACLINDO1967	MX	sausages, plastic-packaged food, little or no heating prior to consumption	17	0	17	0	no	0	0	0	0	0	0	0	0	no	2	1	4	no	-1	mouse	yes	CMM	anaerobic	80	30	30	10	no	na	-1	-1	USA	California	1966	na	inlcudes unheated, heat treated at 60C for 15min samples. Sensitivity for pea puree =2spore/50g, spiced luncheon meat 88 spores/50g
TACLINDO1967	DN	cheese, plastic-packaged food, little or no heating prior to consumption	2	0	2	0	no	0	0	0	0	0	0	0	0	no	2	1	4	no	-1	mouse	yes	CMM	anaerobic	80	30	30	10	no	na	-1	-1	USA	California	1966	na	inlcudes unheated, heat treated at 60C for 15min samples. Sensitivity for pea puree =2spore/50g, spiced luncheon meat 88 spores/50g
TACLINDO1967	DN	cheddar cheese, pressurized can, little or no heating prior to consumption	1	0	1	0	no	0	0	0	0	0	0	0	0	no	2	1	4	no	-1	mouse	yes	CMM	anaerobic	80	30	30	10	no	na	-1	-1	USA	California	1966	na	inlcudes unheated, heat treated at 60C for 15min samples. Sensitivity for pea puree =2spore/50g, spiced luncheon meat 88 spores/50g
TACLINDO1967	PL	shredded vegetable mix, plastic-packaged food, little or no heating prior to consumption	1	0	1	0	no	0	0	0	0	0	0	0	0	no	2	1	4	no	-1	mouse	yes	CMM	anaerobic	80	30	30	10	no	na	-1	-1	USA	California	1966	na	inlcudes unheated, heat treated at 60C for 15min samples. Sensitivity for pea puree =2spore/50g, spiced luncheon meat 88 spores/50g
TACLINDO1967	SH	unshucked oyster, plastic-packaged food, little or no heating prior to consumption	4	1	3	0	no	0	0	0	0	1	0	1	0	no	2	1	4	no	-1	mouse	yes	CMM	anaerobic	80	30	30	10	no	na	-1	-1	USA	California	1966	na	inlcudes unheated, heat treated at 60C for 15min samples. Sensitivity for pea puree =2spore/50g, spiced luncheon meat 88 spores/50g
TACLINDO1967	FI	smoked salmon, plastic-packaged food, little or no heating prior to consumption	3	0	3	0	no	0	0	0	0	0	0	0	0	no	2	1	4	yes	280	mouse	yes	CMM	anaerobic	80	30	30	10	no	na	-1	-1	USA	California	1966	na	inlcudes unheated, heat treated at 60C for 15min samples. Sensitivity for pea puree =2spore/50g, spiced luncheon meat 88 spores/50g
TACLINDO1967	FI	barbecued cod, plastic-packaged food, little or no heating prior to consumption	1	0	1	0	no	0	0	0	0	0	0	0	0	no	2	1	4	no	-1	mouse	yes	CMM	anaerobic	80	30	30	10	no	na	-1	-1	USA	California	1966	na	inlcudes unheated, heat treated at 60C for 15min samples. Sensitivity for pea puree =2spore/50g, spiced luncheon meat 88 spores/50g
TACLINDO1967	FI	smoked herring, plastic-packaged food, little or no heating prior to consumption	1	0	1	0	no	0	0	0	0	0	0	0	0	no	2	1	4	no	-1	mouse	yes	CMM	anaerobic	80	30	30	10	no	na	-1	-1	USA	California	1966	na	inlcudes unheated, heat treated at 60C for 15min samples. Sensitivity for pea puree =2spore/50g, spiced luncheon meat 88 spores/50g
TACLINDO1967	FI	kippers, plastic-packaged food, little or no heating prior to consumption	1	0	1	0	no	0	0	0	0	0	0	0	0	no	2	1	4	no	-1	mouse	yes	CMM	anaerobic	80	30	30	10	no	na	-1	-1	USA	California	1966	na	inlcudes unheated, heat treated at 60C for 15min samples. Sensitivity for pea puree =2spore/50g, spiced luncheon meat 88 spores/50g
TACLINDO1967	MX	anchovy paste, plastic-packaged food, little or no heating prior to consumption	1	0	1	0	no	0	0	0	0	0	0	0	0	no	2	1	4	no	-1	mouse	yes	CMM	anaerobic	80	30	30	10	no	na	-1	-1	USA	California	1966	na	inlcudes unheated, heat treated at 60C for 15min samples. Sensitivity for pea puree =2spore/50g, spiced luncheon meat 88 spores/50g
TACLINDO1967	MX	bean cake, oriental food, plastic-packaged food, little or no heating prior to consumption	1	0	1	0	no	0	0	0	0	0	0	0	0	no	2	1	4	no	-1	mouse	yes	CMM	anaerobic	80	30	30	10	no	na	-1	-1	USA	California	1966	na	inlcudes unheated, heat treated at 60C for 15min samples. Sensitivity for pea puree =2spore/50g, spiced luncheon meat 88 spores/50g
TACLINDO1967	MX	fried fish cake, oriental food, plastic-packaged food, little or no heating prior to consumption	1	0	1	0	no	0	0	0	0	0	0	0	0	no	2	1	4	no	-1	mouse	yes	CMM	anaerobic	80	30	30	10	no	na	-1	-1	USA	California	1966	na	inlcudes unheated, heat treated at 60C for 15min samples. Sensitivity for pea puree =2spore/50g, spiced luncheon meat 88 spores/50g
TACLINDO1967	MX	fish cake, oriental food, plastic-packaged food, little or no heating prior to consumption	1	0	1	0	no	0	0	0	0	0	0	0	0	no	2	1	4	no	-1	mouse	yes	CMM	anaerobic	80	30	30	10	no	na	-1	-1	USA	California	1966	na	inlcudes unheated, heat treated at 60C for 15min samples. Sensitivity for pea puree =2spore/50g, spiced luncheon meat 88 spores/50g
TACLINDO1967	PL	alfalfa sprouts, oriental food, plastic-packaged food, little or no heating prior to consumption	1	0	1	0	no	0	0	0	0	0	0	0	0	no	2	1	4	no	-1	mouse	yes	CMM	anaerobic	80	30	30	10	no	na	-1	-1	USA	California	1966	na	inlcudes unheated, heat treated at 60C for 15min samples. Sensitivity for pea puree =2spore/50g, spiced luncheon meat 88 spores/50g
TACLINDO1967	PL	bean sprouts, oriental food, plastic-packaged food, little or no heating prior to consumption	1	0	1	0	no	0	0	0	0	0	0	0	0	no	2	1	4	no	-1	mouse	yes	CMM	anaerobic	80	30	30	10	no	na	-1	-1	USA	California	1966	na	inlcudes unheated, heat treated at 60C for 15min samples. Sensitivity for pea puree =2spore/50g, spiced luncheon meat 88 spores/50g
TACLINDO1967	MX	alimentary paste, oriental food, plastic-packaged food, little or no heating prior to consumption	1	0	1	0	no	0	0	0	0	0	0	0	0	no	2	1	4	no	-1	mouse	yes	CMM	anaerobic	80	30	30	10	no	na	-1	-1	USA	California	1966	na	inlcudes unheated, heat treated at 60C for 15min samples. Sensitivity for pea puree =2spore/50g, spiced luncheon meat 88 spores/50g
TACLINDO1967	PL	chinese cabbage, oriental food, plastic-packaged food, little or no heating prior to consumption	1	0	1	0	no	0	0	0	0	0	0	0	0	no	2	1	4	no	-1	mouse	yes	CMM	anaerobic	80	30	30	10	no	na	-1	-1	USA	California	1966	na	inlcudes unheated, heat treated at 60C for 15min samples. Sensitivity for pea puree =2spore/50g, spiced luncheon meat 88 spores/50g
TACLINDO1967	MX	sukiyaki noodles, oriental food, plastic-packaged food, little or no heating prior to consumption	1	0	1	0	no	0	0	0	0	0	0	0	0	no	2	1	4	no	-1	mouse	yes	CMM	anaerobic	80	30	30	10	no	na	-1	-1	USA	California	1966	na	inlcudes unheated, heat treated at 60C for 15min samples. Sensitivity for pea puree =2spore/50g, spiced luncheon meat 88 spores/50g
TANASUGARN1979	FI	fish, pooled data from about 8 fish, west coast, Gulf of Thailand, also includes shellfish	124	3	121	0	no	0	0	0	0	3	0	3	0	yes	12.5	1	3	no	-1	mouse	no	CMM	anaerobic	-1	-1	30	7	no	na	-1	-1	Thailand	Hua Hin	1978	NA	10-15g pooled sample, 1560 fish, 2 positive squid, 1 Scalopsis
TANASUGARN1979	FI	fish, pooled data from about 8 fish, west coast, Gulf of Thailand	361	7	354	7	no	0	0	0	0	0	0	0	0	yes	12.5	1	3	no	-1	mouse	no	CMM	anaerobic	-1	-1	30	7	no	na	-1	-1	Thailand	Petchburi	1978	NA	10-15g pooled sample, 1985 fish, D, 5 positive squid, 2 sea catfish
TANASUGARN1979	FI	fish, pooled data from about 8 fish, west coast, Gulf of Thailand	88	3	85	1	no	0	0	0	0	2	0	2	0	yes	12.5	1	3	no	-1	mouse	no	CMM	anaerobic	-1	-1	30	7	no	na	-1	-1	Thailand	Radchburi	1978	NA	10-15g pooled sample, 708 fish, D, 3 positive squid
TANASUGARN1979	FI	fish, pooled data from about 8 fish, west coast, Gulf of Thailand	172	1	171	1	no	0	0	0	0	0	0	0	0	yes	12.5	1	3	no	-1	mouse	no	CMM	anaerobic	-1	-1	30	7	no	na	-1	-1	Thailand	Nakorn-patom	1978	NA	10-15g pooled sample, 1376 fish, D, 1 positive squid
TANASUGARN1979	FI	fish, pooled data from about 8 fish, west coast, Gulf of Thailand	160	0	160	0	no	0	0	0	0	0	0	0	0	yes	12.5	1	3	no	-1	mouse	no	CMM	anaerobic	-1	-1	30	7	no	na	-1	-1	Thailand	mahachai	1978	NA	10-15g pooled sample, 1280 fish,
TANASUGARN1979	FI	fish, pooled data from about 8 fish, west coast, Gulf of Thailand	528	1	527	0	no	0	0	0	0	0	0	0	0	yes	12.5	1	3	no	-1	mouse	no	CMM	anaerobic	-1	-1	30	7	no	na	-1	-1	Thailand	bangkok	1978	NA	10-15g pooled sample, 4124 fish, D, 1 positive squid
TANASUGARN1979	FI	fish, pooled data from about 8 fish, west coast, Gulf of Thailand	162	0	162	0	no	0	0	0	0	0	0	0	0	yes	12.5	1	3	no	-1	mouse	no	CMM	anaerobic	-1	-1	30	7	no	na	-1	-1	Thailand	paknam	1978	NA	10-15g pooled sample, 1296 fish
TANASUGARN1979	FI	fish, pooled data from about 8 fish, west coast, Gulf of Thailand	556	0	556	0	no	0	0	0	0	0	0	0	0	yes	12.5	1	3	no	-1	mouse	no	CMM	anaerobic	-1	-1	30	7	no	na	-1	-1	Thailand	cholburi	1978	NA	10-15g pooled sample, 4448 fish
WARD1967A	FI	buffalo fish, ictiobus	11	1	10	0	yes	1	0	0	1	1	0	0	1	yes	5	1	3	no	-1	mouse	no	CMM	anaerobic	-1	-1	30	4	no	na	-1	-1	USA	Gulf of mexico	1967	Winter	trypsinization only used on suspect cases. Ideally should have both trypsinized and untrypsinized samples
WARD1967A	FI	channel catfish, ictalurus	18	2	16	0	no	0	0	0	0	2	0	2	0	yes	5	1	3	no	-1	mouse	no	CMM	anaerobic	-1	-1	30	4	no	na	-1	-1	USA	Gulf of mexico	1967	Summer	trypsinization only used on suspect cases. Ideally should have both trypsinized and untrypsinized samples
WARD1967A	FI	croaker, micropogon	156	10	146	1	no	0	0	0	0	9	0	9	0	yes	5	1	3	no	-1	mouse	no	CMM	anaerobic	-1	-1	30	4	no	na	-1	-1	USA	Gulf of mexico	1967	Summer	trypsinization only used on suspect cases. Ideally should have both trypsinized and untrypsinized samples
WARD1967A	FI	croaker, micropogon	36	2	34	1	no	0	0	0	0	1	0	1	0	yes	5	1	3	no	-1	mouse	no	CMM	anaerobic	-1	-1	30	4	no	na	-1	-1	USA	Gulf of mexico	1967	Winter	trypsinization only used on suspect cases. Ideally should have both trypsinized and untrypsinized samples
WARD1967A	FI	black drum, pogonias	21	1	20	0	no	0	0	0	0	1	0	1	0	yes	5	1	3	no	-1	mouse	no	CMM	anaerobic	-1	-1	30	4	no	na	-1	-1	USA	Gulf of mexico	1967	Summer	trypsinization only used on suspect cases. Ideally should have both trypsinized and untrypsinized samples
WARD1967A	FI	black drum, pogonias	9	1	8	0	yes	1	0	1	0	1	1	0	0	yes	5	1	3	no	-1	mouse	no	CMM	anaerobic	-1	-1	30	4	no	na	-1	-1	USA	Gulf of mexico	1967	Winter	trypsinization only used on suspect cases. Ideally should have both trypsinized and untrypsinized samples
WARD1967A	FI	flounder, paralichthys	26	2	24	0	no	0	0	0	0	2	0	2	0	yes	5	1	3	no	-1	mouse	no	CMM	anaerobic	-1	-1	30	4	no	na	-1	-1	USA	Gulf of mexico	1967	Summer	trypsinization only used on suspect cases. Ideally should have both trypsinized and untrypsinized samples
WARD1967A	FI	flounder, paralichthys	40	0	40	0	no	0	0	0	0	0	0	0	0	yes	5	1	3	no	-1	mouse	no	CMM	anaerobic	-1	-1	30	4	no	na	-1	-1	USA	Gulf of mexico	1967	Winter	trypsinization only used on suspect cases. Ideally should have both trypsinized and untrypsinized samples
WARD1967A	FI	mullet, mugil	50	3	47	0	no	0	0	0	0	3	0	3	0	yes	5	1	3	no	-1	mouse	no	CMM	anaerobic	-1	-1	30	4	no	na	-1	-1	USA	Gulf of mexico	1967	Summer	trypsinization only used on suspect cases. Ideally should have both trypsinized and untrypsinized samples
WARD1967A	FI	mullet, mugil	67	0	67	0	no	0	0	0	0	0	0	0	0	yes	5	1	3	no	-1	mouse	no	CMM	anaerobic	-1	-1	30	4	no	na	-1	-1	USA	Gulf of mexico	1967	Winter	trypsinization only used on suspect cases. Ideally should have both trypsinized and untrypsinized samples
WARD1967A	FI	red snapper, lutjanus	8	2	6	0	yes	1	0	1	0	2	1	1	0	yes	5	1	3	no	-1	mouse	no	CMM	anaerobic	-1	-1	30	4	no	na	-1	-1	USA	Gulf of mexico	1967	Summer	trypsinization only used on suspect cases. Ideally should have both trypsinized and untrypsinized samples
WARD1967A	FI	red snapper, lutjanus	24	0	24	0	no	0	0	0	0	0	0	0	0	yes	5	1	3	no	-1	mouse	no	CMM	anaerobic	-1	-1	30	4	no	na	-1	-1	USA	Gulf of mexico	1967	Winter	trypsinization only used on suspect cases. Ideally should have both trypsinized and untrypsinized samples
WARD1967A	FI	speckled trout, cynoscion	28	3	25	0	no	0	0	0	0	3	0	3	0	yes	5	1	3	no	-1	mouse	no	CMM	anaerobic	-1	-1	30	4	no	na	-1	-1	USA	Gulf of mexico	1967	Summer	trypsinization only used on suspect cases. Ideally should have both trypsinized and untrypsinized samples
WARD1967A	FI	speckled trout, cynoscion	17	0	17	0	no	0	0	0	0	0	0	0	0	yes	5	1	3	no	-1	mouse	no	CMM	anaerobic	-1	-1	30	4	no	na	-1	-1	USA	Gulf of mexico	1967	Winter	trypsinization only used on suspect cases. Ideally should have both trypsinized and untrypsinized samples
WARD1967A	FI	spot, cynoscion	12	2	10	0	no	0	0	0	0	2	0	2	0	yes	5	1	3	no	-1	mouse	no	CMM	anaerobic	-1	-1	30	4	no	na	-1	-1	USA	Gulf of mexico	1967	Summer	trypsinization only used on suspect cases. Ideally should have both trypsinized and untrypsinized samples
WARD1967A	FI	weak fish, cynoscion	2	0	2	0	no	0	0	0	0	0	0	0	0	yes	5	1	3	no	-1	mouse	no	CMM	anaerobic	-1	-1	30	4	no	na	-1	-1	USA	Gulf of mexico	1967	Summer	trypsinization only used on suspect cases. Ideally should have both trypsinized and untrypsinized samples
WARD1967A	FI	weak fish, cynoscion	21	2	19	2	no	0	0	0	0	0	0	0	0	yes	5	1	3	no	-1	mouse	no	CMM	anaerobic	-1	-1	30	4	no	na	-1	-1	USA	Gulf of mexico	1967	Winter	trypsinization only used on suspect cases. Ideally should have both trypsinized and untrypsinized samples
WARD1967A	SH	blue crab, calinectes, composite sample of 10 crabs	3	1	2	1	no	0	0	0	0	0	0	0	0	yes	5	1	3	no	-1	mouse	no	CMM	anaerobic	-1	-1	30	4	no	na	-1	-1	USA	Gulf of mexico	1967	Winter	composite sample from 10 crabs, trypsinization only used on suspect cases. Ideally should have both trypsinized and untrypsinized samples
WARD1967A	SH	shrimp, penaeus, composite sample of 20 shrimps	104	1	103	0	no	0	0	0	0	1	0	1	0	yes	5	1	3	no	-1	mouse	no	CMM	anaerobic	-1	-1	30	4	no	na	-1	-1	USA	Gulf of mexico	1967	Winter	composite sample from 20 shrimps, trypsinization only used on suspect cases. Ideally should have both trypsinized and untrypsinized samples
ZALESKI1978	FI	baltic herrings	24	1	23	0	no	0	0	0	0	1	0	1	0	yes	5	1	3	no	-1	mouse	no	TPGY	anaerobic	-1	-1	25	6	no	na	-1	-1	Poland	Southern Baltic sea	1975	November	Presence of type A in some samples connected with presence in mud samples collected from Polish coast line
ZALESKI1978	FI	baltic herrings	36	10	26	0	no	0	0	0	0	10	0	10	0	yes	5	1	3	no	-1	mouse	no	TPGY	anaerobic	-1	-1	25	6	no	na	-1	-1	Poland	Southern Baltic sea	1975	December	Presence of type A in some samples connected with presence in mud samples collected from Polish coast line
ZALESKI1978	FI	baltic herrings	30	3	27	0	no	0	0	0	0	3	0	3	0	yes	5	1	3	no	-1	mouse	no	TPGY	anaerobic	-1	-1	25	6	no	na	-1	-1	Poland	Southern Baltic sea	1976	Jan	Presence of type A in some samples connected with presence in mud samples collected from Polish coast line
ZALESKI1978	FI	baltic herrings	18	9	9	0	no	2	2	0	0	7	0	7	0	yes	5	1	3	no	-1	mouse	no	TPGY	anaerobic	-1	-1	25	6	no	na	-1	-1	Poland	Southern Baltic sea	1976	Feb	Presence of type A in some samples connected with presence in mud samples collected from Polish coast line
ZALESKI1978	FI	baltic herrings	20	4	16	0	no	0	0	0	0	4	0	4	0	yes	5	1	3	no	-1	mouse	no	TPGY	anaerobic	-1	-1	25	6	no	na	-1	-1	Poland	Southern Baltic sea	1976	May	Presence of type A in some samples connected with presence in mud samples collected from Polish coast line
ZALESKI1978	FI	baltic herrings	24	3	21	0	no	0	0	0	0	3	0	3	0	yes	5	1	3	no	-1	mouse	no	TPGY	anaerobic	-1	-1	25	6	no	na	-1	-1	Poland	Southern Baltic sea	1976	May	Presence of type A in some samples connected with presence in mud samples collected from Polish coast line
